# Supplementary material for: EGFR/Ras Signaling Controls Drosophila Intestinal Stem Cell Proliferation via Capicua-Regulated Genes
Source: PLoS Genet. 2015 Dec 18;11(12):e1005634. doi: 10.1371/journal.pgen.1005634 (PMC4684324; doi:10.1371/journal.pgen.1005634)
Supplement: S1 Table — Two lists of peaks from Cic DamID-seq and Cic DamID-Seq upon infection are included in this table. Each data sheet presents the specific genomic location of the peaks with detailed information for the Cic binding peaks such as, chromosome, Peak starting sites, Peak ending sites, Log2 fold change of CicDam/Dam-only and Summit of the peaks. (S1-1) Cic binding peaks from Cic DamID-Seq. (S1-2) Cic binding peaks from Cic DamID-Seq upon P.e. infection. (XLSX) [file pgen.1005634.s008.xlsx]

## Sheet: CicDam
S1-1. Cic binding peaks from Cic DamID-Seq
Chromosome	Peak starting sites	Peak ending sites	Summit of the peaks	Log2 fold change of CicDam/Dam-only	p-value	FDR (%)	GeneID	Symbol
2L	16125	17175	16387	4.02803	0.00331502	0.0213647	FBgn0031209	Ir21a
2L	16125	17175	16387	4.02803	0.00331502	0.0213647	FBgn0002121	l(2)gl
2L	17550	18825	17962	4.72424	0.000973202	0.000178852	FBgn0031209	Ir21a
2L	17550	18825	17962	4.72424	0.000973202	0.000178852	FBgn0002121	l(2)gl
3R	1272000	1272750	1272112	4.83017	0.000461327	0.0447945	FBgn0058182	CR40182
3R	1272000	1272750	1272112	4.83017	0.000461327	0.0447945	FBgn0039987	CR12798
3R	1272000	1272750	1272112	4.83017	0.000461327	0.0447945	FBgn0267431	CG45784
3R	4571025	4572600	4571587	4.11108	0.00307478	0.0524405	FBgn0052945	CG32945
2L	20325	21675	20737	4.93195	0.000500347	0.000611876	FBgn0031209	Ir21a
2L	20325	21675	20737	4.93195	0.000500347	0.000611876	FBgn0002121	l(2)gl
2R	5055600	5056200	5055787	4.57427	0.00158347	0.00521891	FBgn0013348	TpnC41C
2R	5055600	5056200	5055787	4.57427	0.00158347	0.00521891	FBgn0264914	CR44105
2R	5698275	5699175	5698462	3.86397	0.00602327	0.0367847	FBgn0259978	vlc
3R	4571025	4572600	4571587	4.11108	0.00307478	0.0524405	FBgn0037260	Mur82C
3R	4650000	4650450	4650262	4.42545	0.00236323	0.0698881	FBgn0037265	spartin
2R	5698275	5699175	5698462	3.86397	0.00602327	0.0367847	FBgn0259979	CG17337
2R	5782425	5783925	5783812	4.82169	0.00108809	0.000124577	FBgn0033041	Or42a
2R	5782425	5783925	5783812	4.82169	0.00108809	0.000124577	FBgn0025693	ZnT41F
2L	66375	67575	67237	4.54683	0.00120579	0.00306361	FBgn0067779	dbr
2L	66375	67575	67237	4.54683	0.00120579	0.00306361	FBgn0266879	CR45340
3R	4650000	4650450	4650262	4.42545	0.00236323	0.0698881	FBgn0087013	Karybeta3
3R	4677525	4679775	4677787	4.61739	0.00113008	0.00254774	FBgn0053927	CG33927
3R	4677525	4679775	4677787	4.61739	0.00113008	0.00254774	FBgn0265040	CR44157
3R	4677525	4679775	4677787	4.61739	0.00113008	0.00254774	FBgn0263346	CG43427
3R	4682100	4683375	4682212	3.90676	0.00527781	0.00799567	FBgn0053927	CG33927
3R	4682100	4683375	4682212	3.90676	0.00527781	0.00799567	FBgn0265040	CR44157
3R	4682100	4683375	4682212	3.90676	0.00527781	0.00799567	FBgn0263346	CG43427
3R	4684950	4687275	4685362	4.35647	0.0020083	0.000202798	FBgn0053927	CG33927
2R	6013275	6014475	6014437	3.8223	0.00444132	0.00333526	FBgn0000043	Act42A
2R	6013275	6014475	6014437	3.8223	0.00444132	0.00333526	FBgn0264959	Src42A
2R	6022500	6023850	6023437	4.98377	0.000649862	0.019074	FBgn0033052	SCAP
2R	6022500	6023850	6023437	4.98377	0.000649862	0.019074	FBgn0033051	Strica
2R	6035775	6036225	6036187	4.27858	0.00222255	0.0149385	FBgn0033054	CG14591
X	19358700	19361625	19360687	4.37019	0.00265038	0.0138492	FBgn0052533	CG32533
X	19358700	19361625	19360687	4.37019	0.00265038	0.0138492	FBgn0031016	kek5
3R	4684950	4687275	4685362	4.35647	0.0020083	0.000202798	FBgn0265040	CR44157
3R	4684950	4687275	4685362	4.35647	0.0020083	0.000202798	FBgn0263346	CG43427
3L	8093325	8098200	8097712	4.94405	0.000562191	0.007924	FBgn0028379	fan
3L	8093325	8098200	8097712	4.94405	0.000562191	0.007924	FBgn0035833	CG7565
3L	8093325	8098200	8097712	4.94405	0.000562191	0.007924	FBgn0262579	Ect4
3R	4694475	4695900	4694512	4.04035	0.00387691	0.0501483	FBgn0037270	CG9769
3R	4694475	4695900	4694512	4.04035	0.00387691	0.0501483	FBgn0053927	CG33927
2L	71550	71850	71662	3.80776	0.00659548	0.0133837	FBgn0031213	galectin
2L	71550	71850	71662	3.80776	0.00659548	0.0133837	FBgn0266322	CR44987
3L	12984450	12986250	12985837	5.06773	0.000463669	0.00116149	FBgn0036329	CG11262
3L	12984450	12986250	12985837	5.06773	0.000463669	0.00116149	FBgn0036328	CG10749
3R	4694475	4695900	4694512	4.04035	0.00387691	0.0501483	FBgn0263346	CG43427
3R	4705500	4707900	4707262	4.75543	0.000845721	0.00414392	FBgn0037270	CG9769
3R	4705500	4707900	4707262	4.75543	0.000845721	0.00414392	FBgn0053927	CG33927
X	21519000	21520575	21519487	4.43838	0.00158727	0.0280584	FBgn0265922	CR44711
X	21519000	21520575	21519487	4.43838	0.00158727	0.0280584	FBgn0031182	Cyp6t1
X	21519000	21520575	21519487	4.43838	0.00158727	0.0280584	FBgn0266457	CR45082
3L	11213475	11215275	11214562	5.26537	0.000168091	0.00753342	FBgn0261553	CG42671
3L	11213475	11215275	11214562	5.26537	0.000168091	0.00753342	FBgn0064766	CG7600
3L	9338400	9342375	9340387	9.06186	8.71291e-10	0.00126014	FBgn0035976	PGRP-LC
3L	9338400	9342375	9340387	9.06186	8.71291e-10	0.00126014	FBgn0035975	PGRP-LA
3L	8185500	8187600	8186137	5.2099	0.0006042	0.0113884	FBgn0035850	Atg18a
3L	8185500	8187600	8186137	5.2099	0.0006042	0.0113884	FBgn0267530	CR45870
3L	8185500	8187600	8186137	5.2099	0.0006042	0.0113884	FBgn0035849	ERR
2R	6035775	6036225	6036187	4.27858	0.00222255	0.0149385	FBgn0033052	SCAP
2R	6101925	6103575	6103462	5.02401	0.00055987	0.00653079	FBgn0033063	CG14589
2R	6101925	6103575	6103462	5.02401	0.00055987	0.00653079	FBgn0000546	EcR
2R	6120600	6122850	6121912	4.77517	0.000749939	0.000343536	FBgn0033063	CG14589
2R	6120600	6122850	6121912	4.77517	0.000749939	0.000343536	FBgn0000546	EcR
2L	71925	73725	72787	4.5317	0.00170823	0.00161629	FBgn0031214	CG11374
2L	71925	73725	72787	4.5317	0.00170823	0.00161629	FBgn0031213	galectin
2R	6130950	6135075	6133012	5.52744	6.71131e-05	0.00397313	FBgn0033063	CG14589
2R	6130950	6135075	6133012	5.52744	6.71131e-05	0.00397313	FBgn0000546	EcR
3R	4705500	4707900	4707262	4.75543	0.000845721	0.00414392	FBgn0263346	CG43427
3R	4802625	4804575	4803937	6.15585	3.25073e-05	0.0247642	FBgn0026417	Hus1-like
2R	6139275	6145800	6141487	4.57216	0.00154311	0.00261018	FBgn0011958	tRNA:R2:42Ad
2R	6139275	6145800	6141487	4.57216	0.00154311	0.00261018	FBgn0033063	tRNA:R2:42Ad
2R	6139275	6145800	6141487	4.57216	0.00154311	0.00261018	FBgn0000546	EcR
2R	6139275	6145800	6141487	4.57216	0.00154311	0.00261018	FBgn0011891	tRNA:K2:42Ae
2L	71925	73725	72787	4.5317	0.00170823	0.00161629	FBgn0266322	CR44987
2L	108075	110400	108712	4.24305	0.00283869	0.0329099	FBgn0031228	CG11455
3L	17999625	18001200	18000787	5.16094	0.000327778	0.0438563	FBgn0086081	snoRNA:Me28S-A30
3L	17999625	18001200	18000787	5.16094	0.000327778	0.0438563	FBgn0267581	CR45921
3L	17999625	18001200	18000787	5.16094	0.000327778	0.0438563	FBgn0000568	Eip75B
X	12875925	12878025	12877387	4.79076	0.000611598	0.0182812	FBgn0052650	CG32650
X	12875925	12878025	12877387	4.79076	0.000611598	0.0182812	FBgn0030429	CG4661
X	12875925	12878025	12877387	4.79076	0.000611598	0.0182812	FBgn0259171	Pde9
3L	16482750	16486125	16484962	5.38235	0.000297626	0.0131265	FBgn0260388	CG42514
3L	16482750	16486125	16484962	5.38235	0.000297626	0.0131265	FBgn0004569	aos
3L	16482750	16486125	16484962	5.38235	0.000297626	0.0131265	FBgn0053158	CG33158
2R	6152850	6153675	6153112	4.31018	0.00383075	0.0861012	FBgn0011937	tRNA:N5:42Ag
2R	6152850	6153675	6153112	4.31018	0.00383075	0.0861012	FBgn0011938	tRNA:N5:42Ah
3L	22850850	22851750	22851562	4.02423	0.00438262	0.0138297	FBgn0052462	CG32462
3L	22850850	22851750	22851562	4.02423	0.00438262	0.0138297	FBgn0263345	CR43426
3L	18015300	18017250	18016162	4.63195	0.00157804	0.00377583	FBgn0267582	CR45922
3L	18015300	18017250	18016162	4.63195	0.00157804	0.00377583	FBgn0086081	snoRNA:Me28S-A30
3L	18015300	18017250	18016162	4.63195	0.00157804	0.00377583	FBgn0000568	Eip75B
2L	108075	110400	108712	4.24305	0.00283869	0.0329099	FBgn0005278	Sam-S
2L	118050	118425	118087	3.68896	0.00833894	0.029699	FBgn0025683	CG3164
2L	118050	118425	118087	3.68896	0.00833894	0.029699	FBgn0031220	CG4822
3R	4802625	4804575	4803937	6.15585	3.25073e-05	0.0247642	FBgn0260794	ctrip
3R	4805850	4807350	4806712	4.36559	0.00212096	0.00644991	FBgn0026417	Hus1-like
2L	118050	118425	118087	3.68896	0.00833894	0.029699	FBgn0031228	CG11455
2L	125550	129750	127312	5.24493	0.000326759	0.0128507	FBgn0001142	Gs1
2L	125550	129750	127312	5.24493	0.000326759	0.0128507	FBgn0266304	CR44969
2L	125550	129750	127312	5.24493	0.000326759	0.0128507	FBgn0031228	CG11455
2L	125550	129750	127312	5.24493	0.000326759	0.0128507	FBgn0025683	CG3164
2L	134250	137625	136612	5.03325	0.000716411	0.0348621	FBgn0265074	CR44185
3R	4805850	4807350	4806712	4.36559	0.00212096	0.00644991	FBgn0260794	ctrip
3R	4911000	4916100	4911412	5.00071	0.000549459	0.00877695	FBgn0266698	CR45188
X	14946225	14947350	14946787	4.33508	0.00312576	0.0653716	FBgn0266094	CR44831
X	14946225	14947350	14946787	4.33508	0.00312576	0.0653716	FBgn0027601	pdgy
2R	6152850	6153675	6153112	4.31018	0.00383075	0.0861012	FBgn0000546	EcR
2R	6152850	6153675	6153112	4.31018	0.00383075	0.0861012	FBgn0011936	tRNA:N5:42Af
3L	774075	775725	774862	4.50912	0.00207722	0.00980868	FBgn0035161	CG13898
3L	774075	775725	774862	4.50912	0.00207722	0.00980868	FBgn0052481	tRNA:CR32481
2L	134250	137625	136612	5.03325	0.000716411	0.0348621	FBgn0001142	Gs1
2L	134250	137625	136612	5.03325	0.000716411	0.0348621	FBgn0031228	CG11455
X	13633125	13635300	13633912	5.9286	4.96049e-05	0.0136697	FBgn0030506	Lig4
X	13633125	13635300	13633912	5.9286	4.96049e-05	0.0136697	FBgn0030505	NFAT
2R	6178650	6179925	6179062	4.52171	0.00112408	0.0122485	FBgn0040502	CG8343
2R	6178650	6179925	6179062	4.52171	0.00112408	0.0122485	FBgn0011955	tRNA:R2:42Aa
3R	4911000	4916100	4911412	5.00071	0.000549459	0.00877695	FBgn0265082	Cdep
3R	4991100	4993125	4992487	4.40833	0.00172021	0.0397563	FBgn0267145	CR45585
3L	13918425	13921350	13918987	4.76205	0.00168416	0.000398794	FBgn0036386	CG8833
3L	13918425	13921350	13918987	4.76205	0.00168416	0.000398794	FBgn0026376	Rgl
3R	4991100	4993125	4992487	4.40833	0.00172021	0.0397563	FBgn0037292	CG2022
3R	4993950	4999950	4999837	4.83051	0.000867724	4.19435e-05	FBgn0267145	CR45585
3R	4993950	4999950	4999837	4.83051	0.000867724	4.19435e-05	FBgn0037292	CG2022
3L	21770250	21770850	21770362	3.79626	0.00552332	0.0161868	FBgn0267620	CR45958
3L	21770250	21770850	21770362	3.79626	0.00552332	0.0161868	FBgn0037133	CG7370
3L	21770250	21770850	21770362	3.79626	0.00552332	0.0161868	FBgn0037130	Syn1
2R	6197250	6197925	6197512	4.21425	0.00797333	0.00703136	FBgn0050432	CG30432
2R	6197250	6197925	6197512	4.21425	0.00797333	0.00703136	FBgn0011934	tRNA:N5:42Ad
2R	6204600	6205050	6204862	4.07235	0.00828104	0.0417464	FBgn0033072	CG17994
X	15042600	15047625	15046312	5.14445	0.000852906	0.000773802	FBgn0030603	CG5541
X	15042600	15047625	15046312	5.14445	0.000852906	0.000773802	FBgn0052594	be
X	15042600	15047625	15046312	5.14445	0.000852906	0.000773802	FBgn0030600	hiw
3R	5028600	5029725	5029462	3.72892	0.0056761	0.0065907	FBgn0263626	CR43635
3R	5028600	5029725	5029462	3.72892	0.0056761	0.0065907	FBgn0267145	CR45585
3R	5036400	5037375	5036437	4.7094	0.00121007	0.0110753	FBgn0263626	CR43635
3R	5036400	5037375	5036437	4.7094	0.00121007	0.0110753	FBgn0267145	CR45585
3R	5045475	5046150	5045887	4.55506	0.00144776	0.0044181	FBgn0267148	CR45588
3L	14778900	14784300	14781112	6.24494	2.60197e-05	0.0185795	FBgn0036450	Tdrd3
3L	14778900	14784300	14781112	6.24494	2.60197e-05	0.0185795	FBgn0036449	bmm
3L	8681550	8682300	8681962	4.35351	0.00404643	0.000460035	FBgn0265719	CR44526
3L	8681550	8682300	8681962	4.35351	0.00404643	0.000460035	FBgn0001168	h
X	16568400	16576800	16574512	5.18427	0.000513568	0.0204741	FBgn0030759	CG13014
X	16568400	16576800	16574512	5.18427	0.000513568	0.0204741	FBgn0030758	CanA-14F
2L	134250	137625	136612	5.03325	0.000716411	0.0348621	FBgn0265075	CR44186
2L	142275	143175	142687	4.53929	0.0019078	0.00444016	FBgn0031224	CG11454
2L	142275	143175	142687	4.53929	0.0019078	0.00444016	FBgn0051974	CG31974
2L	142275	143175	142687	4.53929	0.0019078	0.00444016	FBgn0031228	CG11455
2L	219450	223725	221362	5.68604	0.00014989	0.00239838	FBgn0265151	CR44220
3R	5045475	5046150	5045887	4.55506	0.00144776	0.0044181	FBgn0263626	CR43635
3R	5052900	5055900	5054287	4.96966	0.000715574	0.0274324	FBgn0263626	CR43635
3R	5052900	5055900	5054287	4.96966	0.000715574	0.0274324	FBgn0267148	CR45588
3L	14976225	14978925	14978062	5.03034	0.000359828	0.0034588	FBgn0040296	Ocho
3L	14976225	14978925	14978062	5.03034	0.000359828	0.0034588	FBgn0263380	CR43432
3L	16865550	16866375	16865887	4.35976	0.00283191	0.0237411	FBgn0052170	CG32170
3L	16865550	16866375	16865887	4.35976	0.00283191	0.0237411	FBgn0261565	Lmpt
3R	5058600	5059575	5059387	3.98192	0.00579324	0.0589968	FBgn0010313	corto
3R	5058600	5059575	5059387	3.98192	0.00579324	0.0589968	FBgn0267148	CR45588
X	19069800	19073175	19073137	4.95271	0.000476935	0.0695901	FBgn0030980	CG7406
X	19069800	19073175	19073137	4.95271	0.000476935	0.0695901	FBgn0085359	CG34330
2R	6204600	6205050	6204862	4.07235	0.00828104	0.0417464	FBgn0050431	CG30431
2R	6219075	6222900	6220612	4.80206	0.0012187	8.47503e-05	FBgn0033074	tomboy40
2R	6219075	6222900	6220612	4.80206	0.0012187	8.47503e-05	FBgn0265044	CR44161
2R	6219075	6222900	6220612	4.80206	0.0012187	8.47503e-05	FBgn0263144	bin3
2L	219450	223725	221362	5.68604	0.00014989	0.00239838	FBgn0266557	kis
2L	219450	223725	221362	5.68604	0.00014989	0.00239838	FBgn0265153	CR44222
X	22480500	22481400	22480612	3.8402	0.00676425	0.0204993	FBgn0031191	Cp110
X	22480500	22481400	22480612	3.8402	0.00676425	0.0204993	FBgn0031190	CG12576
3L	11695500	11697150	11696512	4.20843	0.00300383	0.00582499	FBgn0036195	CG6053
3L	11695500	11697150	11696512	4.20843	0.00300383	0.00582499	FBgn0036194	CG11652
4	555600	559575	556162	5.56444	0.000373297	0.047428	FBgn0264618	CR43958
4	555600	559575	556162	5.56444	0.000373297	0.047428	FBgn0026869	Thd1
4	555600	559575	556162	5.56444	0.000373297	0.047428	FBgn0022361	Pur-alpha
2R	6243600	6245850	6245062	3.82759	0.00375986	0.0396288	FBgn0267744	CR46075
2R	6243600	6245850	6245062	3.82759	0.00375986	0.0396288	FBgn0033075	Pld
2R	6459900	6460800	6460012	4.23406	0.0028246	0.000677601	FBgn0267744	CR46075
3R	5086650	5088975	5087137	4.49023	0.00174687	0.00110465	FBgn0262605	CG43131
3R	5086650	5088975	5087137	4.49023	0.00174687	0.00110465	FBgn0010313	corto
2R	6459900	6460800	6460012	4.23406	0.0028246	0.000677601	FBgn0033075	Pld
2R	6500850	6503775	6503512	4.81478	0.00121124	0.0112241	FBgn0033075	Pld
3L	10516950	10517550	10517137	4.5654	0.00235682	0.00936052	FBgn0036085	CG6527
3L	10516950	10517550	10517137	4.5654	0.00235682	0.00936052	FBgn0052064	S-Lap4
3L	10516950	10517550	10517137	4.5654	0.00235682	0.00936052	FBgn0052062	A2bp1
2L	244425	248625	248287	5.82232	4.13149e-06	0.00912425	FBgn0265149	CR44218
2L	244425	248625	248287	5.82232	4.13149e-06	0.00912425	FBgn0031235	CG13693
2L	244425	248625	248287	5.82232	4.13149e-06	0.00912425	FBgn0266557	kis
3R	5103375	5104800	5103937	4.30812	0.00357662	0.00127667	FBgn0262605	CG43131
3R	5103375	5104800	5103937	4.30812	0.00357662	0.00127667	FBgn0010313	corto
X	2789700	2790675	2789962	4.44779	0.00215425	0.00744546	FBgn0003996	w
X	2789700	2790675	2789962	4.44779	0.00215425	0.00744546	FBgn0040384	CG32795
X	2789700	2790675	2789962	4.44779	0.00215425	0.00744546	FBgn0028369	kirre
3R	5214375	5217900	5214487	4.99743	0.000272724	0.0277003	FBgn0037296	Prosbeta2R2
3R	5214375	5217900	5214487	4.99743	0.000272724	0.0277003	FBgn0263018	snRNA:U4atac:82E
2L	285450	286800	286162	4.69672	0.00178711	0.0105614	FBgn0025686	Amnionless
2L	285450	286800	286162	4.69672	0.00178711	0.0105614	FBgn0031245	CG3625
2L	298275	299025	298687	4.60078	0.00113342	0.0690843	FBgn0004611	Plc21C
3R	5214375	5217900	5214487	4.99743	0.000272724	0.0277003	FBgn0259212	cno
3R	5232675	5232900	5232862	3.77838	0.00782491	0.018273	FBgn0087005	rtp
2R	6500850	6503775	6503512	4.81478	0.00121124	0.0112241	FBgn0267744	CR46075
2R	6500850	6503775	6503512	4.81478	0.00121124	0.0112241	FBgn0086655	jing
X	755925	759675	758512	5.37382	0.000129875	0.0247034	FBgn0040382	CG5273
X	755925	759675	758512	5.37382	0.000129875	0.0247034	FBgn0029532	CG13361
X	755925	759675	758512	5.37382	0.000129875	0.0247034	FBgn0040383	CG5254
2L	298275	299025	298687	4.60078	0.00113342	0.0690843	FBgn0020622	Pi3K21B
2L	300075	302025	300562	4.51937	0.00147917	0.00407161	FBgn0004611	Plc21C
2L	300075	302025	300562	4.51937	0.00147917	0.00407161	FBgn0020622	Pi3K21B
3R	5232675	5232900	5232862	3.77838	0.00782491	0.018273	FBgn0037301	Mms19
3R	5250750	5251125	5250787	3.89389	0.00806289	0.0210024	FBgn0264789	CR44019
3R	5250750	5251125	5250787	3.89389	0.00806289	0.0210024	FBgn0053293	CG33293
2L	322200	324225	323137	5.24686	0.000742155	0.0120565	FBgn0264086	CG43755
2L	322200	324225	323137	5.24686	0.000742155	0.0120565	FBgn0053127	CG33127
2L	322200	324225	323137	5.24686	0.000742155	0.0120565	FBgn0004611	Plc21C
2L	412800	415425	413737	4.71204	0.00127542	0.000143561	FBgn0263933	ebi
X	15577950	15578625	15578137	3.9689	0.00565372	0.0132681	FBgn0030658	CG7872
X	15577950	15578625	15578137	3.9689	0.00565372	0.0132681	FBgn0030657	cerv
2R	6529275	6531300	6530287	4.73776	0.000497538	0.0614878	FBgn0264506	CR43905
2R	6529275	6531300	6530287	4.73776	0.000497538	0.0614878	FBgn0266620	CR45127
2R	6529275	6531300	6530287	4.73776	0.000497538	0.0614878	FBgn0086655	jing
X	15305025	15308400	15307087	4.44656	0.00146224	0.0091783	FBgn0266276	CR44961
X	15305025	15308400	15307087	4.44656	0.00146224	0.0091783	FBgn0261703	gce
3L	7825500	7827600	7827487	5.0859	0.000709866	0.00551401	FBgn0052365	CG32365
3L	7825500	7827600	7827487	5.0859	0.000709866	0.00551401	FBgn0016694	Pdp1
X	1320825	1322250	1321087	4.1962	0.00226741	0.0370822	FBgn0004650	fs(1)N
X	1320825	1322250	1321087	4.1962	0.00226741	0.0370822	FBgn0052811	CG32811
X	1320825	1322250	1321087	4.1962	0.00226741	0.0370822	FBgn0025641	DAAM
2L	412800	415425	413737	4.71204	0.00127542	0.000143561	FBgn0264855	AP-2alpha
2L	431325	433125	431737	5.29815	0.000386706	0.0366564	FBgn0263870	CR43717
3L	18894750	18898500	18896362	4.9497	0.000885257	0.00873245	FBgn0086661	snoRNA:Psi28S-2566
3L	18894750	18898500	18896362	4.9497	0.000885257	0.00873245	FBgn0036824	CG3902
X	16943925	16947675	16946962	5.63695	0.000104837	0.0226229	FBgn0030807	CG13000
X	16943925	16947675	16946962	5.63695	0.000104837	0.0226229	FBgn0030808	RhoGAP15B
3R	5250750	5251125	5250787	3.89389	0.00806289	0.0210024	FBgn0260462	CG12163
3R	5261700	5266950	5264287	4.87462	0.00102419	0.00184171	FBgn0267443	CR45793
3L	9693525	9698775	9697612	5.43566	0.000306824	0.0131063	FBgn0267454	CR45804
3L	9693525	9698775	9697612	5.43566	0.000306824	0.0131063	FBgn0036029	CG16719
3L	9693525	9698775	9697612	5.43566	0.000306824	0.0131063	FBgn0036030	CG6767
3L	9693525	9698775	9697612	5.43566	0.000306824	0.0131063	FBgn0266596	CR45121
3L	9693525	9698775	9697612	5.43566	0.000306824	0.0131063	FBgn0015321	Ubc4
3L	7719525	7720425	7719712	4.65292	0.00199025	0.026269	FBgn0035812	CG7457
3L	7719525	7720425	7719712	4.65292	0.00199025	0.026269	FBgn0035811	CG12262
3L	7719525	7720425	7719712	4.65292	0.00199025	0.026269	FBgn0052373	CG32373
3L	1964325	1964550	1964362	3.79316	0.00611229	0.0227871	FBgn0027547	CG1927
3L	1964325	1964550	1964362	3.79316	0.00611229	0.0227871	FBgn0267478	CR45828
3L	1964325	1964550	1964362	3.79316	0.00611229	0.0227871	FBgn0035298	SCOT
2L	431325	433125	431737	5.29815	0.000386706	0.0366564	FBgn0004583	ex
2L	435150	436425	436237	4.89937	0.000983687	0.0224027	FBgn0263870	CR43717
2L	435150	436425	436237	4.89937	0.000983687	0.0224027	FBgn0004583	ex
2L	451500	453525	451537	4.89389	0.00144091	0.00332592	FBgn0031256	CG4164
X	654375	657300	656212	5.33902	0.000383744	0.0160277	FBgn0025637	SkpA
X	654375	657300	656212	5.33902	0.000383744	0.0160277	FBgn0025639	Hmt4-20
2L	451500	453525	451537	4.89389	0.00144091	0.00332592	FBgn0015924	crq
2L	478275	478800	478687	4.82474	0.00910088	0.00220925	FBgn0010602	lwr
2L	478275	478800	478687	4.82474	0.00910088	0.00220925	FBgn0043364	cbt
3L	2150400	2152350	2151187	4.63902	0.00140474	0.000603375	FBgn0035308	CG15822
3L	2150400	2152350	2151187	4.63902	0.00140474	0.000603375	FBgn0267452	CR45802
3L	2150400	2152350	2151187	4.63902	0.00140474	0.000603375	FBgn0052311	zormin
X	16101825	16105050	16103137	4.85385	0.000776419	0.00427675	FBgn0042650	disco-r
X	16101825	16105050	16103137	4.85385	0.000776419	0.00427675	FBgn0259700	CG42354
X	16101825	16105050	16103137	4.85385	0.000776419	0.00427675	FBgn0259699	CG42353
3R	5261700	5266950	5264287	4.87462	0.00102419	0.00184171	FBgn0037307	Tim17a2
3R	5261700	5266950	5264287	4.87462	0.00102419	0.00184171	FBgn0264785	Hph
3L	21070425	21070950	21070687	5.34433	0.000401663	0.0708622	FBgn0020294	ko
3L	21070425	21070950	21070687	5.34433	0.000401663	0.0708622	FBgn0262482	CG43072
3L	21070425	21070950	21070687	5.34433	0.000401663	0.0708622	FBgn0026179	siz
3L	5974875	5976300	5976112	4.41044	0.00160507	0.0156222	FBgn0266988	CR45439
3L	5974875	5976300	5976112	4.41044	0.00160507	0.0156222	FBgn0035656	CG10479
2L	478275	478800	478687	4.82474	0.00910088	0.00220925	FBgn0003963	ush
2L	487125	489000	487387	4.84718	0.000729528	0.013607	FBgn0010602	lwr
2R	6532050	6533475	6532387	4.01394	0.0030672	0.0469639	FBgn0264506	CR43905
2R	6532050	6533475	6532387	4.01394	0.0030672	0.0469639	FBgn0266620	CR45127
2R	6532050	6533475	6532387	4.01394	0.0030672	0.0469639	FBgn0086655	jing
2R	6536775	6538425	6538087	5.22897	0.000611288	0.00640159	FBgn0033076	CG15233
2R	6536775	6538425	6538087	5.22897	0.000611288	0.00640159	FBgn0264506	CR43905
2L	487125	489000	487387	4.84718	0.000729528	0.013607	FBgn0043364	cbt
2L	487125	489000	487387	4.84718	0.000729528	0.013607	FBgn0003963	ush
2L	552450	554025	553912	5.69088	0.000125843	0.0473203	FBgn0260933	rempA
2L	552450	554025	553912	5.69088	0.000125843	0.0473203	FBgn0031261	nAChRbeta3
3R	5300325	5304150	5302837	4.63441	0.00169746	0.000127176	FBgn0037312	CG11999
3R	5300325	5304150	5302837	4.63441	0.00169746	0.000127176	FBgn0037310	Tim17b1
2L	552450	554025	553912	5.69088	0.000125843	0.0473203	FBgn0005660	Ets21C
2L	558975	560025	559612	5.99247	2.86781e-05	0.0126289	FBgn0031263	CG2789
3R	5300325	5304150	5302837	4.63441	0.00169746	0.000127176	FBgn0013576	mtd
3R	5304675	5308425	5307412	4.62323	0.00171488	0.0252597	FBgn0037312	CG11999
3R	5304675	5308425	5307412	4.62323	0.00171488	0.0252597	FBgn0037310	Tim17b1
3R	5304675	5308425	5307412	4.62323	0.00171488	0.0252597	FBgn0013576	mtd
3R	5318625	5320350	5319112	4.34633	0.00265872	0.00185094	FBgn0037312	CG11999
3R	5318625	5320350	5319112	4.34633	0.00265872	0.00185094	FBgn0037310	Tim17b1
X	3709950	3711600	3710437	4.79658	0.00148797	0.0173971	FBgn0086899	tlk
X	3709950	3711600	3710437	4.79658	0.00148797	0.0173971	FBgn0015286	Rala
3R	5318625	5320350	5319112	4.34633	0.00265872	0.00185094	FBgn0013576	mtd
3R	5322525	5324100	5323012	4.10476	0.00381035	0.0119941	FBgn0037312	CG11999
2L	558975	560025	559612	5.99247	2.86781e-05	0.0126289	FBgn0260933	rempA
2L	821475	822675	822337	4.30341	0.00166915	0.0435238	FBgn0031286	CG3862
2L	821475	822675	822337	4.30341	0.00166915	0.0435238	FBgn0031285	CG3662
3R	5322525	5324100	5323012	4.10476	0.00381035	0.0119941	FBgn0037310	Tim17b1
3R	5322525	5324100	5323012	4.10476	0.00381035	0.0119941	FBgn0013576	mtd
2R	6536775	6538425	6538087	5.22897	0.000611288	0.00640159	FBgn0086655	jing
2R	6545550	6549375	6547012	5.07742	0.000379142	0.072811	FBgn0033076	CG15233
X	3441225	3443400	3443212	4.72807	0.00125723	0.0124514	FBgn0029659	CG16782
X	3441225	3443400	3443212	4.72807	0.00125723	0.0124514	FBgn0029658	CG14269
X	3441225	3443400	3443212	4.72807	0.00125723	0.0124514	FBgn0266350	CR44999
X	3441225	3443400	3443212	4.72807	0.00125723	0.0124514	FBgn0029657	CG12535
2R	6545550	6549375	6547012	5.07742	0.000379142	0.072811	FBgn0264506	CR43905
2R	6545550	6549375	6547012	5.07742	0.000379142	0.072811	FBgn0086655	jing
2R	6628200	6633375	6631387	5.30959	0.00042122	0.000462056	FBgn0026761	Trap1
2R	6628200	6633375	6631387	5.30959	0.00042122	0.000462056	FBgn0262736	Vha16-1
2R	6644700	6646425	6645787	4.78767	0.00108277	0.00635667	FBgn0029131	Debcl
3R	5394600	5395425	5395312	4.37718	0.00195657	0.0253474	FBgn0037322	Or83a
3R	5394600	5395425	5395312	4.37718	0.00195657	0.0253474	FBgn0264712	CG1172
3R	5517075	5518350	5517487	4.62089	0.00238727	0.0291325	FBgn0010051	Itp-r83A
X	1252500	1253175	1252837	4.07312	0.00334199	0.0115372	FBgn0025642	CG32812
X	1252500	1253175	1252837	4.07312	0.00334199	0.0115372	FBgn0028550	Atf3
X	5676375	5679450	5678662	6.03341	4.53402e-05	0.0188753	FBgn0003747	Gr5a
X	5676375	5679450	5678662	6.03341	4.53402e-05	0.0188753	FBgn0046687	Tre1
3R	5517075	5518350	5517487	4.62089	0.00238727	0.0291325	FBgn0010399	Nmdar1
3R	5571000	5572275	5572087	5.19604	0.000572874	0.026096	FBgn0023023	CRMP
X	15592350	15595725	15594937	4.62167	0.00129178	0.00429188	FBgn0003463	sog
X	15592350	15595725	15594937	4.62167	0.00129178	0.00429188	FBgn0030661	CG8105
X	15592350	15595725	15594937	4.62167	0.00129178	0.00429188	FBgn0030662	CG9220
2R	6644700	6646425	6645787	4.78767	0.00108277	0.00635667	FBgn0033079	Fmo-2
2R	6648975	6651225	6649237	5.81067	0.000101405	0.000219912	FBgn0050443	Opbp
2R	6648975	6651225	6649237	5.81067	0.000101405	0.000219912	FBgn0029131	Debcl
2R	6663750	6664425	6664087	3.79335	0.00606048	0.00640159	FBgn0033085	CG15908
2R	6663750	6664425	6664087	3.79335	0.00606048	0.00640159	FBgn0266621	CR45128
2L	826425	828150	826687	4.68914	0.00126718	0.0733133	FBgn0020304	drongo
2L	826425	828150	826687	4.68914	0.00126718	0.0733133	FBgn0010583	dock
2L	840675	842100	842062	4.0323	0.00195081	0.0463108	FBgn0264869	CR44060
2L	840675	842100	842062	4.0323	0.00195081	0.0463108	FBgn0020304	drongo
3R	5571000	5572275	5572087	5.19604	0.000572874	0.026096	FBgn0041191	Rheb
3R	5591700	5592825	5592037	4.69223	0.00185349	0.0620675	FBgn0015324	Vha26
2R	6663750	6664425	6664087	3.79335	0.00606048	0.00640159	FBgn0000054	Adf1
2R	6705450	6708525	6707662	4.70532	0.000977096	0.0173213	FBgn0263586	CR43611
3L	21257625	21258375	21258037	3.97197	0.00280462	0.0495949	FBgn0262854	CG43218
3L	21257625	21258375	21258037	3.97197	0.00280462	0.0495949	FBgn0004865	Eip78C
3R	5591700	5592825	5592037	4.69223	0.00185349	0.0620675	FBgn0014366	noi
3R	5599350	5602125	5601337	5.28795	0.000378937	0.0484784	FBgn0037347	CG1427
2R	6705450	6708525	6707662	4.70532	0.000977096	0.0173213	FBgn0266525	CG45092
2R	6705450	6708525	6707662	4.70532	0.000977096	0.0173213	FBgn0033095	CG3409
2R	6711600	6712200	6711937	3.87493	0.00421838	0.00967708	FBgn0033096	Zip42C.1
2R	6711600	6712200	6711937	3.87493	0.00421838	0.00967708	FBgn0263586	CR43611
2R	6711600	6712200	6711937	3.87493	0.00421838	0.00967708	FBgn0033095	CG3409
3R	5599350	5602125	5601337	5.28795	0.000378937	0.0484784	FBgn0082989	snoRNA:Psi28S-2442a
3R	5599350	5602125	5601337	5.28795	0.000378937	0.0484784	FBgn0250753	kra
3R	5610225	5611425	5611087	3.87245	0.0039495	0.0261427	FBgn0019637	Atu
3R	5610225	5611425	5611087	3.87245	0.0039495	0.0261427	FBgn0263619	CR43628
4	404025	404700	404362	4.02776	0.00539449	0.00375025	FBgn0263385	CR43437
4	404025	404700	404362	4.02776	0.00539449	0.00375025	FBgn0264819	CR44027
3L	17009550	17012625	17010337	5.16455	0.000325667	0.00829547	FBgn0036685	CG6664
3L	17009550	17012625	17010337	5.16455	0.000325667	0.00829547	FBgn0036684	CG3764
3L	3410175	3410400	3410287	4.02487	0.00942475	0.015752	FBgn0026259	eIF5B
3L	3410175	3410400	3410287	4.02487	0.00942475	0.015752	FBgn0014388	sty
3L	9410175	9411750	9411262	4.48187	0.00177478	0.00930413	FBgn0035987	CG3689
3L	9410175	9411750	9411262	4.48187	0.00177478	0.00930413	FBgn0035986	CG4022
2L	843000	844425	843337	4.31501	0.00407258	0.00849406	FBgn0264869	CR44060
2L	843000	844425	843337	4.31501	0.00407258	0.00849406	FBgn0020304	drongo
3L	22840050	22840650	22840237	4.63939	0.00199269	0.00774234	FBgn0267219	CR45659
3L	22840050	22840650	22840237	4.63939	0.00199269	0.00774234	FBgn0037195	CG11226
3L	632625	635700	633637	5.00591	0.000441472	0.00393742	FBgn0263342	CR43423
3L	632625	635700	633637	5.00591	0.000441472	0.00393742	FBgn0263039	CR43334
2L	866550	868500	867562	4.19673	0.00233162	0.031145	FBgn0020305	dbe
2L	866550	868500	867562	4.19673	0.00233162	0.031145	FBgn0086031	snoRNA:Me28S-U1230
2L	866550	868500	867562	4.19673	0.00233162	0.031145	FBgn0029095	aru
3L	22009050	22011225	22011112	4.18468	0.00363289	0.0193316	FBgn0037147	CG7140
3L	22009050	22011225	22011112	4.18468	0.00363289	0.0193316	FBgn0000045	Act79B
2R	6711600	6712200	6711937	3.87493	0.00421838	0.00967708	FBgn0266525	CG45092
2R	6714750	6716550	6714862	4.65878	0.00160152	0.00864904	FBgn0033096	Zip42C.1
X	22852125	22853250	22852912	4.45404	0.00157424	6.83349e-05	FBgn0263665	CR43656
X	22852125	22853250	22852912	4.45404	0.00157424	6.83349e-05	FBgn0259677	CG42346
X	22852125	22853250	22852912	4.45404	0.00157424	6.83349e-05	FBgn0000719	fog
2L	1064625	1065675	1064962	4.11886	0.00253252	0.0319694	FBgn0015905	ast
2L	1064625	1065675	1064962	4.11886	0.00253252	0.0319694	FBgn0003310	S
3R	5610225	5611425	5611087	3.87245	0.0039495	0.0261427	FBgn0017550	Rga
3R	5623125	5625000	5624137	4.61977	0.00174053	0.00350413	FBgn0037351	RpL13A
2L	1095525	1096575	1096237	4.39733	0.000955996	0.013208	FBgn0261938	mtRNApol
2L	1095525	1096575	1096237	4.39733	0.000955996	0.013208	FBgn0031299	CG4629
2L	1116300	1117725	1117312	4.68822	0.00136645	0.0787765	FBgn0031304	CG4552
2L	1116300	1117725	1117312	4.68822	0.00136645	0.0787765	FBgn0016926	Pino
X	15625800	15626775	15626587	4.16825	0.00369251	0.0203384	FBgn0265596	CR44423
X	15625800	15626775	15626587	4.16825	0.00369251	0.0203384	FBgn0003463	sog
X	496725	499950	499387	4.41973	0.00175922	0.043567	FBgn0266197	CR44892
X	496725	499950	499387	4.41973	0.00175922	0.043567	FBgn0266196	CR44891
X	496725	499950	499387	4.41973	0.00175922	0.043567	FBgn0004648	svr
X	9872025	9873525	9872362	4.59738	0.00246723	0.0161892	FBgn0052695	CG32695
X	9872025	9873525	9872362	4.59738	0.00246723	0.0161892	FBgn0266431	CG45061
X	5417400	5422425	5420962	5.15164	0.000542124	0.0117327	FBgn0029763	CG4165
X	5417400	5422425	5420962	5.15164	0.000542124	0.0117327	FBgn0263987	spoon
2L	1117800	1121400	1118137	4.80283	0.00103041	0.00504272	FBgn0031304	CG4552
2L	1117800	1121400	1118137	4.80283	0.00103041	0.00504272	FBgn0016926	Pino
3R	5623125	5625000	5624137	4.61977	0.00174053	0.00350413	FBgn0037350	CG2911
3R	5623125	5625000	5624137	4.61977	0.00174053	0.00350413	FBgn0044823	Spec2
3R	5671350	5671875	5671462	3.96243	0.00398811	0.0305427	FBgn0037364	Rab23
3R	5671350	5671875	5671462	3.96243	0.00398811	0.0305427	FBgn0037363	Atg17
3R	5672850	5673075	5673037	4.68558	0.00161436	0.0286638	FBgn0037364	Rab23
3R	5672850	5673075	5673037	4.68558	0.00161436	0.0286638	FBgn0037363	Atg17
3L	3344550	3347250	3345787	4.63516	0.00210448	0.0104946	FBgn0010381	Drs
3L	3344550	3347250	3345787	4.63516	0.00210448	0.0104946	FBgn0004167	kst
3R	5761050	5761500	5761312	4.01015	0.00607952	0.0616857	FBgn0037374	jagn
3R	5761050	5761500	5761312	4.01015	0.00607952	0.0616857	FBgn0027608	CG2082
3R	5839125	5840775	5840362	3.93332	0.00416847	0.042688	FBgn0037387	CG1213
3R	5839125	5840775	5840362	3.93332	0.00416847	0.042688	FBgn0266702	CR45192
3R	5860350	5862525	5861212	4.38161	0.00244214	0.00459445	FBgn0083949	CG34113
3L	17957700	17960475	17958487	5.29335	0.00034647	0.0468431	FBgn0267581	CR45921
3L	17957700	17960475	17958487	5.29335	0.00034647	0.0468431	FBgn0000568	Eip75B
3R	5860350	5862525	5861212	4.38161	0.00244214	0.00459445	FBgn0037391	CG2017
3R	6352275	6355275	6355237	5.17133	0.00080005	0.00549144	FBgn0261641	CG42724
3L	20730375	20735175	20730487	5.95438	0.000327778	0.000703435	FBgn0037016	CG13252
3L	20730375	20735175	20730487	5.95438	0.000327778	0.000703435	FBgn0264573	CR43945
3R	6352275	6355275	6355237	5.17133	0.00080005	0.00549144	FBgn0267698	Pak
3R	6383925	6385350	6384862	4.18891	0.00336672	0.0170797	FBgn0037443	Dmtn
3R	6383925	6385350	6384862	4.18891	0.00336672	0.0170797	FBgn0037442	godzilla
2L	1157700	1159275	1158862	4.48779	0.00087613	0.00826946	FBgn0264267	CR43767
2L	1157700	1159275	1158862	4.48779	0.00087613	0.00826946	FBgn0261458	capt
2L	1157700	1159275	1158862	4.48779	0.00087613	0.00826946	FBgn0031312	Tango14
2R	6714750	6716550	6714862	4.65878	0.00160152	0.00864904	FBgn0263586	CR43611
2R	6714750	6716550	6714862	4.65878	0.00160152	0.00864904	FBgn0033095	CG3409
2R	6714750	6716550	6714862	4.65878	0.00160152	0.00864904	FBgn0266525	CG45092
2R	6781425	6785025	6783037	4.15943	0.00385181	0.0590775	FBgn0014028	SdhB
2R	6781425	6785025	6783037	4.15943	0.00385181	0.0590775	FBgn0000473	Cyp6a2
3R	6394575	6399525	6398737	5.74623	1.80561e-06	0.07528	FBgn0264495	gpp
3R	6394575	6399525	6398737	5.74623	1.80561e-06	0.07528	FBgn0037443	Dmtn
3L	8425050	8426925	8425462	4.3067	0.00228973	0.0206005	FBgn0263352	Unr
3L	8425050	8426925	8425462	4.3067	0.00228973	0.0206005	FBgn0020224	Cbl
2R	6781425	6785025	6783037	4.15943	0.00385181	0.0590775	FBgn0085421	Epac
2R	6786075	6789300	6787837	5.23554	0.00038517	0.00315137	FBgn0014028	SdhB
2L	1415625	1415925	1415887	3.88307	0.00929174	0.0320786	FBgn0263320	CG43401
2L	1415625	1415925	1415887	3.88307	0.00929174	0.0320786	FBgn0266202	CR44897
2R	6786075	6789300	6787837	5.23554	0.00038517	0.00315137	FBgn0000473	Cyp6a2
2R	6786075	6789300	6787837	5.23554	0.00038517	0.00315137	FBgn0085421	Epac
4	1278150	1278750	1278337	4.85962	0.0016146	0.0427442	FBgn0053653	Caps
2L	1415625	1415925	1415887	3.88307	0.00929174	0.0320786	FBgn0002543	lea
2L	1419750	1421775	1420462	4.99349	0.000683703	0.0143534	FBgn0263320	CG43401
2L	1419750	1421775	1420462	4.99349	0.000683703	0.0143534	FBgn0266202	CR44897
2R	6811725	6812175	6811837	4.02694	0.00571798	0.0647007	FBgn0265635	CR44442
2R	6811725	6812175	6811837	4.02694	0.00571798	0.0647007	FBgn0265003	koi
X	13681425	13682625	13681762	5.84638	4.0372e-06	0.0942254	FBgn0030511	CG11158
X	13681425	13682625	13681762	5.84638	4.0372e-06	0.0942254	FBgn0030510	CG12177
3L	16713825	16714725	16714312	4.63012	0.00217623	0.0647475	FBgn0036656	CG13026
3L	16713825	16714725	16714312	4.63012	0.00217623	0.0647475	FBgn0000414	Dab
3R	6406800	6408150	6407587	4.79196	0.000614546	0.0353506	FBgn0264495	gpp
3R	6406800	6408150	6407587	4.79196	0.000614546	0.0353506	FBgn0037443	Dmtn
3R	6409125	6413250	6410137	4.85178	0.000978974	0.0465511	FBgn0037445	CG9727
X	9594375	9594750	9594487	3.97177	0.00635659	0.0362584	FBgn0267103	CR45543
X	9594375	9594750	9594487	3.97177	0.00635659	0.0362584	FBgn0267102	CR45542
2R	6870675	6873150	6872737	4.2322	0.00212221	0.00726713	FBgn0033110	CG9447
2R	6870675	6873150	6872737	4.2322	0.00212221	0.00726713	FBgn0265935	coro
2R	6870675	6873150	6872737	4.2322	0.00212221	0.00726713	FBgn0265058	CR44169
2R	6880725	6882075	6880987	4.23155	0.00349234	0.0109908	FBgn0033113	Spn42Dc
X	22490475	22491975	22490812	4.65729	0.000844801	0.00616537	FBgn0264677	CR43962
X	22490475	22491975	22490812	4.65729	0.000844801	0.00616537	FBgn0263504	CR43493
X	22490475	22491975	22490812	4.65729	0.000844801	0.00616537	FBgn0027279	l(1)G0196
2L	1419750	1421775	1420462	4.99349	0.000683703	0.0143534	FBgn0002543	lea
2L	1426500	1427400	1426987	3.93225	0.0039755	0.0180324	FBgn0263320	CG43401
3R	6409125	6413250	6410137	4.85178	0.000978974	0.0465511	FBgn0264787	CR44017
3R	6409125	6413250	6410137	4.85178	0.000978974	0.0465511	FBgn0264495	gpp
2R	6880725	6882075	6880987	4.23155	0.00349234	0.0109908	FBgn0033112	Spn42Db
2R	6987675	6989325	6987787	4.5602	0.00150923	0.00256302	FBgn0029508	Tsp42Ea
2R	6987675	6989325	6987787	4.5602	0.00150923	0.00256302	FBgn0033122	CG17002
3R	6432975	6434925	6434062	4.87437	0.00112566	0.0503431	FBgn0037445	CG9727
3R	6432975	6434925	6434062	4.87437	0.00112566	0.0503431	FBgn0264787	CR44017
3R	6432975	6434925	6434062	4.87437	0.00112566	0.0503431	FBgn0264495	gpp
3R	6476700	6477975	6477187	5.28831	0.000207337	0.0832518	FBgn0037448	CG15186
2R	6990900	6993225	6991612	5.04871	0.000463113	0.0225818	FBgn0029508	Tsp42Ea
2R	6990900	6993225	6991612	5.04871	0.000463113	0.0225818	FBgn0033122	CG17002
2R	6990900	6993225	6991612	5.04871	0.000463113	0.0225818	FBgn0050159	CG30159
2L	1426500	1427400	1426987	3.93225	0.0039755	0.0180324	FBgn0266202	CR44897
2L	1446300	1448850	1448587	4.80966	0.00128669	0.0323898	FBgn0051928	CG31928
X	21280050	21284250	21282637	4.74005	0.00107584	0.0189572	FBgn0031169	CG1494
X	21280050	21284250	21282637	4.74005	0.00107584	0.0189572	FBgn0031168	CG1722
X	21280050	21284250	21282637	4.74005	0.00107584	0.0189572	FBgn0052521	CG32521
2L	1446300	1448850	1448587	4.80966	0.00128669	0.0323898	FBgn0263321	CG43402
2L	1459800	1463700	1460137	5.00249	0.000931765	0.00346492	FBgn0051928	CG31928
2L	1459800	1463700	1460137	5.00249	0.000931765	0.00346492	FBgn0263321	CG43402
2L	1471650	1474125	1472737	4.17668	0.00190107	0.0809353	FBgn0051928	CG31928
2L	1471650	1474125	1472737	4.17668	0.00190107	0.0809353	FBgn0263321	CG43402
2L	1644600	1645950	1645012	4.50601	0.00484944	0.000189718	FBgn0267259	CR45695
X	21367050	21369825	21368587	4.79778	0.000910988	0.000787106	FBgn0267172	CR45612
X	21367050	21369825	21368587	4.79778	0.000910988	0.000787106	FBgn0024251	bbx
X	21367050	21369825	21368587	4.79778	0.000910988	0.000787106	FBgn0024182	waw
3R	6476700	6477975	6477187	5.28831	0.000207337	0.0832518	FBgn0037447	Neurochondrin
3R	6807525	6814575	6807712	5.56286	0.000423753	0.0164958	FBgn0261503	CR42651
3R	6807525	6814575	6807712	5.56286	0.000423753	0.0164958	FBgn0000439	Dfd
3R	6807525	6814575	6807712	5.56286	0.000423753	0.0164958	FBgn0267575	CR45915
X	13990275	13991400	13991062	4.60808	0.00260529	0.0203016	FBgn0265866	CR44655
X	13990275	13991400	13991062	4.60808	0.00260529	0.0203016	FBgn0030536	CG11068
X	13990275	13991400	13991062	4.60808	0.00260529	0.0203016	FBgn0267033	mamo
2L	1644600	1645950	1645012	4.50601	0.00484944	0.000189718	FBgn0265814	CR44603
2L	1720125	1724175	1720312	6.97946	1.94368e-06	0.011032	FBgn0000579	Eno
2R	7025250	7026075	7025587	4.8035	0.00140737	0.0625897	FBgn0033128	Tsp42Eg
2R	7025250	7026075	7025587	4.8035	0.00140737	0.0625897	FBgn0033127	Tsp42Ef
3L	15142350	15144675	15142687	4.60377	0.001694	0.012434	FBgn0047178	CG32147
3L	15142350	15144675	15142687	4.60377	0.001694	0.012434	FBgn0266945	CR45396
3L	15142350	15144675	15142687	4.60377	0.001694	0.012434	FBgn0014002	Pdi
3L	15142350	15144675	15142687	4.60377	0.001694	0.012434	FBgn0266946	CR45397
3L	15142350	15144675	15142687	4.60377	0.001694	0.012434	FBgn0036484	Pex3
3L	16153950	16155675	16154962	4.53749	0.00125625	0.0028516	FBgn0053796	CG33796
3L	16153950	16155675	16154962	4.53749	0.00125625	0.0028516	FBgn0052152	CG32152
3L	16153950	16155675	16154962	4.53749	0.00125625	0.0028516	FBgn0036576	CG5151
X	19353750	19354950	19354687	3.87424	0.00611016	0.020653	FBgn0052533	CG32533
X	19353750	19354950	19354687	3.87424	0.00611016	0.020653	FBgn0031016	kek5
X	9059850	9063750	9062362	4.4441	0.00175447	0.00240008	FBgn0030078	CG10970
X	9059850	9063750	9062362	4.4441	0.00175447	0.00240008	FBgn0030077	CG15365
3R	6822825	6823200	6822937	4.05611	0.00461354	0.00571215	FBgn0011904	tRNA:K5:84ABa
3R	6822825	6823200	6822937	4.05611	0.00461354	0.00571215	FBgn0000003	7SLRNA:CR32864
3R	6822825	6823200	6822937	4.05611	0.00461354	0.00571215	FBgn0003339	Scr
3R	7085925	7087725	7087537	4.38131	0.00200251	3.21951e-05	FBgn0003884	alphaTub84B
2R	7044900	7046850	7045687	4.69336	0.00102315	0.000284331	FBgn0033134	Tsp42El
2R	7044900	7046850	7045687	4.69336	0.00102315	0.000284331	FBgn0033133	Tsp42Ek
3R	7085925	7087725	7087537	4.38131	0.00200251	3.21951e-05	FBgn0267567	CR45907
3R	7085925	7087725	7087537	4.38131	0.00200251	3.21951e-05	FBgn0037470	CG1091
2R	7049400	7050900	7050562	4.72394	0.00176582	0.0455391	FBgn0033135	Tsp42En
2R	7049400	7050900	7050562	4.72394	0.00176582	0.0455391	FBgn0016032	lbm
2R	7063200	7065300	7064962	6.63596	7.89507e-06	0.0732662	FBgn0033139	Tsp42Er
X	11429700	11430900	11430637	4.21895	0.00289846	0.00292455	FBgn0262740	Evi5
X	11429700	11430900	11430637	4.21895	0.00289846	0.00292455	FBgn0001145	Gs2
3R	7088400	7088775	7088737	3.84654	0.00526935	0.0608822	FBgn0263768	CR43685
3R	7088400	7088775	7088737	3.84654	0.00526935	0.0608822	FBgn0003884	alphaTub84B
2L	1720125	1724175	1720312	6.97946	1.94368e-06	0.011032	FBgn0031359	Rim2
2L	1726575	1728750	1727962	10.7125	3.02523e-13	0.037838	FBgn0260648	Rrp40
3L	10897200	10899750	10898137	4.64206	0.00193108	0.000526148	FBgn0266783	CR45248
3L	10897200	10899750	10898137	4.64206	0.00193108	0.000526148	FBgn0036111	Aps
2R	7063200	7065300	7064962	6.63596	7.89507e-06	0.0732662	FBgn0033138	Tsp42Eq
2R	7158225	7159875	7159162	4.64229	0.00199494	0.00429153	FBgn0033149	CG11060
X	11713650	11716350	11714287	5.05817	0.000502308	0.00967513	FBgn0267178	CR45618
X	11713650	11716350	11714287	5.05817	0.000502308	0.00967513	FBgn0030328	Amun
2L	1726575	1728750	1727962	10.7125	3.02523e-13	0.037838	FBgn0000579	Eno
2L	1736925	1739550	1738537	4.91525	0.000850869	0.00126937	FBgn0027597	CG17712
2L	1736925	1739550	1738537	4.91525	0.000850869	0.00126937	FBgn0264494	CG17646
3L	17756850	17758725	17758312	4.66709	0.00126231	0.0175527	FBgn0052182	CG32182
3L	17756850	17758725	17758312	4.66709	0.00126231	0.0175527	FBgn0043025	Msi
3L	17756850	17758725	17758312	4.66709	0.00126231	0.0175527	FBgn0036752	Adgf-A
3L	8545800	8553225	8548237	5.37643	0.000147982	0.00245489	FBgn0264511	CR43910
3L	8545800	8553225	8548237	5.37643	0.000147982	0.00245489	FBgn0260442	rhea
3L	7960425	7963800	7962412	5.26791	0.000374279	0.00256656	FBgn0010406	RNaseX25
3L	7960425	7963800	7962412	5.26791	0.000374279	0.00256656	FBgn0041156	exex
X	15521025	15523500	15522712	4.94691	0.000530195	0.0337861	FBgn0265453	CR44353
X	15521025	15523500	15522712	4.94691	0.000530195	0.0337861	FBgn0022710	Ac13E
3R	7088850	7091025	7090237	4.58055	0.00157232	0.000121824	FBgn0263768	CR43685
3R	7088850	7091025	7090237	4.58055	0.00157232	0.000121824	FBgn0003884	alphaTub84B
3R	7102725	7105200	7104112	4.45558	0.00163757	0.00341645	FBgn0267566	CR45906
3R	7102725	7105200	7104112	4.45558	0.00163757	0.00341645	FBgn0261238	Alh
3L	22430475	22430925	22430812	3.99868	0.00800482	0.0526395	FBgn0037162	CG11449
3L	22430475	22430925	22430812	3.99868	0.00800482	0.0526395	FBgn0267628	CR45966
2L	1890750	1891200	1890937	3.87862	0.00464816	0.033997	FBgn0011859	tRNA:G3:22BCa
2L	1890750	1891200	1890937	3.87862	0.00464816	0.033997	FBgn0031374	CG7337
3L	20446800	20449200	20447212	4.89973	0.00102555	0.00742303	FBgn0036994	CG5199
3L	20446800	20449200	20447212	4.89973	0.00102555	0.00742303	FBgn0036993	CG5910
2R	7158225	7159875	7159162	4.64229	0.00199494	0.00429153	FBgn0002930	nec
2R	7158225	7159875	7159162	4.64229	0.00199494	0.00429153	FBgn0003090	pk
2R	7171500	7171725	7171537	3.61202	0.00955845	0.00944095	FBgn0033149	CG11060
3L	14550975	14552850	14551387	4.6536	0.00109408	0.013961	FBgn0054039	CG34039
3L	14550975	14552850	14551387	4.6536	0.00109408	0.013961	FBgn0036428	Gbs-70E
X	2362650	2364675	2363887	4.79013	0.00160514	0.000277345	FBgn0264598	PsGEF
X	2362650	2364675	2363887	4.79013	0.00160514	0.000277345	FBgn0003159	ptr
3R	7474950	7476075	7476037	4.07273	0.00474935	0.00053459	FBgn0065099	snRNA:7SK
3R	7474950	7476075	7476037	4.07273	0.00474935	0.00053459	FBgn0012001	tRNA:V3b:84Dd
3R	7491525	7492425	7492312	4.91443	0.0015341	0.0816817	FBgn0261508	CG42656
3R	7491525	7492425	7492312	4.91443	0.0015341	0.0816817	FBgn0015569	alpha-Est10
2R	7171500	7171725	7171537	3.61202	0.00955845	0.00944095	FBgn0002930	nec
2R	7171500	7171725	7171537	3.61202	0.00955845	0.00944095	FBgn0003090	pk
2R	7253700	7258050	7254937	5.60148	8.54826e-05	0.032711	FBgn0266818	CR45280
2R	7253700	7258050	7254937	5.60148	8.54826e-05	0.032711	FBgn0033153	Gadd45
2R	7362450	7363575	7363312	4.85071	0.000840339	0.00145556	FBgn0000352	cos
2R	7362450	7363575	7363312	4.85071	0.000840339	0.00145556	FBgn0264880	CR44071
3R	7503300	7508325	7504387	4.82166	0.0010433	0.00258719	FBgn0015576	alpha-Est8
3R	7503300	7508325	7504387	4.82166	0.0010433	0.00258719	FBgn0037506	CG1287
2L	1910475	1914000	1910662	5.87888	4.41574e-05	0.00408533	FBgn0011859	tRNA:G3:22BCa
2L	1910475	1914000	1910662	5.87888	4.41574e-05	0.00408533	FBgn0031374	CG7337
2R	7362450	7363575	7363312	4.85071	0.000840339	0.00145556	FBgn0033159	Dscam1
2R	7374075	7374750	7374262	3.8226	0.00750728	0.0021613	FBgn0000352	cos
X	2592150	2596275	2592562	5.35262	0.00042939	0.00899919	FBgn0011606	Klp3A
X	2592150	2596275	2592562	5.35262	0.00042939	0.00899919	FBgn0001404	egh
4	488850	490500	489037	4.44715	0.00117204	0.0263324	FBgn0004607	zfh2
4	488850	490500	489037	4.44715	0.00117204	0.0263324	FBgn0039908	Asator
X	14220975	14221350	14221087	3.91822	0.00613576	0.0859429	FBgn0030551	CG11674
X	14220975	14221350	14221087	3.91822	0.00613576	0.0859429	FBgn0040153	l(1)G0469
X	14220975	14221350	14221087	3.91822	0.00613576	0.0859429	FBgn0026713	l(1)G0007
3R	7503300	7508325	7504387	4.82166	0.0010433	0.00258719	FBgn0015577	alpha-Est9
3R	7536075	7537050	7536637	5.00231	0.00111385	0.0482809	FBgn0015572	alpha-Est4
2R	7374075	7374750	7374262	3.8226	0.00750728	0.0021613	FBgn0264880	CR44071
2R	7374075	7374750	7374262	3.8226	0.00750728	0.0021613	FBgn0033159	Dscam1
3R	7536075	7537050	7536637	5.00231	0.00111385	0.0482809	FBgn0261393	alpha-Est5
3R	7785150	7788675	7786312	4.51309	0.000357076	0.00322855	FBgn0042105	CG18748
3R	7785150	7788675	7786312	4.51309	0.000357076	0.00322855	FBgn0042102	CG18745
2L	1986600	1987875	1987012	5.19457	0.000204217	0.00255627	FBgn0031381	Npc2a
2L	1986600	1987875	1987012	5.19457	0.000204217	0.00255627	FBgn0001125	Got2
3R	7785150	7788675	7786312	4.51309	0.000357076	0.00322855	FBgn0042103	CG18746
3R	7789800	7791375	7790587	4.49245	0.00158443	0.00155306	FBgn0037517	CG10086
3R	7789800	7791375	7790587	4.49245	0.00158443	0.00155306	FBgn0042103	CG18746
2L	2013525	2014275	2014087	3.84658	0.00470011	0.00821644	FBgn0011860	tRNA:G3:22BCb
2L	2013525	2014275	2014087	3.84658	0.00470011	0.00821644	FBgn0051669	tRNA:CR31669
2L	2013525	2014275	2014087	3.84658	0.00470011	0.00821644	FBgn0031384	CG4238
2R	7375425	7382025	7377862	5.85926	6.41545e-05	0.0302767	FBgn0000352	cos
2R	7375425	7382025	7377862	5.85926	6.41545e-05	0.0302767	FBgn0264880	CR44071
2R	7375425	7382025	7377862	5.85926	6.41545e-05	0.0302767	FBgn0033159	Dscam1
2L	2131350	2134650	2134162	5.10585	0.000587503	0.0046673	FBgn0031390	tho2
2L	2131350	2134650	2134162	5.10585	0.000587503	0.0046673	FBgn0004507	GlyP
2L	2147025	2148000	2147587	4.12875	0.00286398	0.0491916	FBgn0027509	CG7261
2L	2147025	2148000	2147587	4.12875	0.00286398	0.0491916	FBgn0031391	CG11723
3L	16494450	16496475	16494637	4.32891	0.00301053	0.00824633	FBgn0003515	st
3L	16494450	16496475	16494637	4.32891	0.00301053	0.00824633	FBgn0263131	CG43373
3L	16494450	16496475	16494637	4.32891	0.00301053	0.00824633	FBgn0053158	CG33158
3L	16494450	16496475	16494637	4.32891	0.00301053	0.00824633	FBgn0260388	CG42514
3L	11323725	11327625	11326762	4.41355	0.00201223	0.0060931	FBgn0265933	CR44722
3L	11323725	11327625	11326762	4.41355	0.00201223	0.0060931	FBgn0265932	CR44721
3L	11323725	11327625	11326762	4.41355	0.00201223	0.0060931	FBgn0265934	CR44723
3R	7793100	7794900	7794187	4.62298	0.00118662	0.00311442	FBgn0037518	CG2641
3R	7793100	7794900	7794187	4.62298	0.00118662	0.00311442	FBgn0037517	CG10086
2L	2165625	2166600	2165962	4.78454	0.0012994	0.00168267	FBgn0265017	CR43751
2L	2165625	2166600	2165962	4.78454	0.0012994	0.00168267	FBgn0000097	aop
2L	2168175	2168850	2168437	4.36142	0.00357648	0.000326666	FBgn0265017	CR43751
3R	7913175	7913850	7913362	3.88943	0.00636938	0.00702007	FBgn0014931	CG2678
3R	7913175	7913850	7913362	3.88943	0.00636938	0.00702007	FBgn0014930	CG2846
3R	7947300	7950000	7947712	4.56135	0.000875879	0.0341311	FBgn0037533	CD98hc
2L	2168175	2168850	2168437	4.36142	0.00357648	0.000326666	FBgn0000097	aop
2L	2174250	2181225	2179612	5.91436	3.27493e-05	0.00256003	FBgn0265017	CR43751
2L	2174250	2181225	2179612	5.91436	3.27493e-05	0.00256003	FBgn0000097	aop
3R	7947300	7950000	7947712	4.56135	0.000875879	0.0341311	FBgn0000504	dsx
3R	7966425	7968825	7968337	5.36899	0.000382151	0.0160949	FBgn0037533	CD98hc
2R	7456875	7460100	7459387	7.11297	1.10144e-05	0.0564515	FBgn0033177	CG11141
2R	7456875	7460100	7459387	7.11297	1.10144e-05	0.0564515	FBgn0025885	Inos
3R	7966425	7968825	7968337	5.36899	0.000382151	0.0160949	FBgn0000504	dsx
3R	7969725	7970100	7970062	3.87314	0.00458102	0.0304646	FBgn0037533	CD98hc
X	13276500	13279875	13279687	4.82766	0.000952648	0.0169461	FBgn0030465	CG15743
X	13276500	13279875	13279687	4.82766	0.000952648	0.0169461	FBgn0041210	HDAC4
2R	7473375	7475325	7474687	4.32496	0.00500251	0.00816379	FBgn0259745	wech
2R	7473375	7475325	7474687	4.32496	0.00500251	0.00816379	FBgn0010548	Aldh-III
2R	7489425	7491150	7489837	4.9406	0.00161778	0.000833889	FBgn0263240	Coop
2R	7489425	7491150	7489837	4.9406	0.00161778	0.000833889	FBgn0259745	wech
3R	7969725	7970100	7970062	3.87314	0.00458102	0.0304646	FBgn0000504	dsx
3R	8000250	8001375	8000362	3.99855	0.00502873	0.00228633	FBgn0266598	Kmn2
3R	8000250	8001375	8000362	3.99855	0.00502873	0.00228633	FBgn0037535	CG14463
3L	184575	184950	184762	3.88028	0.00709654	0.000614675	FBgn0027786	Mtch
3L	184575	184950	184762	3.88028	0.00709654	0.000614675	FBgn0083992	Mkp
3R	8099700	8100225	8099737	4.31918	0.00260559	0.0330506	FBgn0243512	puc
3R	8099700	8100225	8099737	4.31918	0.00260559	0.0330506	FBgn0037548	CG7900
3L	21023025	21027900	21024637	6.44763	1.68567e-05	0.0114833	FBgn0037044	CG10585
3L	21023025	21027900	21024637	6.44763	1.68567e-05	0.0114833	FBgn0263486	scaRNA:PsiU6-40
3L	21023025	21027900	21024637	6.44763	1.68567e-05	0.0114833	FBgn0003415	skd
2R	7499475	7501125	7500862	4.59957	0.00153652	0.00663115	FBgn0261397	didum
2R	7499475	7501125	7500862	4.59957	0.00153652	0.00663115	FBgn0015929	dpa
3L	7978725	7979250	7978987	4.32567	0.0034986	0.00959695	FBgn0011817	nmo
3L	7978725	7979250	7978987	4.32567	0.0034986	0.00959695	FBgn0035831	CG8038
2R	7528575	7533150	7531237	5.06025	0.00033488	0.0054568	FBgn0265107	CR44209
2R	7528575	7533150	7531237	5.06025	0.00033488	0.0054568	FBgn0033188	Drat
2R	7566450	7568925	7567462	4.44068	0.00197313	0.0105063	FBgn0033194	Vps13
2R	7566450	7568925	7567462	4.44068	0.00197313	0.0105063	FBgn0004132	boca
2R	7665000	7666200	7666012	4.23337	0.00339759	0.0268661	FBgn0033205	CG2064
2R	7665000	7666200	7666012	4.23337	0.00339759	0.0268661	FBgn0033204	CG2065
2R	7681200	7681800	7681462	4.09686	0.00615743	0.0867232	FBgn0050493	CG30493
2R	7681200	7681800	7681462	4.09686	0.00615743	0.0867232	FBgn0033212	CG1399
2R	7688400	7694925	7690237	6.41763	5.89069e-05	0.0315542	FBgn0050493	CG30493
2R	7688400	7694925	7690237	6.41763	5.89069e-05	0.0315542	FBgn0033212	CG1399
3L	20784450	20785650	20785087	3.79565	0.00594282	0.00372002	FBgn0037022	CG11396
3L	20784450	20785650	20785087	3.79565	0.00594282	0.00372002	FBgn0037021	CG11399
X	6858000	6864150	6859912	10.5136	2.5359e-14	0.022373	FBgn0267087	CR45531
X	6858000	6864150	6859912	10.5136	2.5359e-14	0.022373	FBgn0029915	CG14434
X	6858000	6864150	6859912	10.5136	2.5359e-14	0.022373	FBgn0263993	CG43736
3R	8105550	8110125	8109712	7.1341	1.15468e-08	0.00111393	FBgn0265419	CR44331
3R	8105550	8110125	8109712	7.1341	1.15468e-08	0.00111393	FBgn0243512	puc
X	11857875	11860500	11859562	5.44881	0.000286193	0.01622	FBgn0030344	CG2025
X	11857875	11860500	11859562	5.44881	0.000286193	0.01622	FBgn0030343	ATP7
X	15629250	15630225	15629587	3.72765	0.00692605	0.0140145	FBgn0265596	CR44423
X	15629250	15630225	15629587	3.72765	0.00692605	0.0140145	FBgn0003463	sog
3L	56850	58500	57187	4.43873	0.00239374	0.0170305	FBgn0002564	Lsp1gamma
3L	56850	58500	57187	4.43873	0.00239374	0.0170305	FBgn0262679	CG43149
2R	7697550	7699800	7698187	6.16131	1.0897e-05	0.0369073	FBgn0050493	CG30493
2R	7697550	7699800	7698187	6.16131	1.0897e-05	0.0369073	FBgn0033212	CG1399
2L	2217300	2217525	2217412	3.85015	0.00867427	0.0503319	FBgn0031401	papi
2L	2217300	2217525	2217412	3.85015	0.00867427	0.0503319	FBgn0031399	mio
3R	8111775	8116875	8114737	5.96722	1.27415e-05	0.0228521	FBgn0243512	puc
3R	8111775	8116875	8114737	5.96722	1.27415e-05	0.0228521	FBgn0265419	CR44331
X	6661875	6663075	6662812	4.60138	0.00181036	0.00205505	FBgn0029887	CG3198
X	6661875	6663075	6662812	4.60138	0.00181036	0.00205505	FBgn0062413	Ctr1A
3R	8119875	8120625	8120137	4.29428	0.00215623	0.0387075	FBgn0037549	CG7878
3R	8119875	8120625	8120137	4.29428	0.00215623	0.0387075	FBgn0265419	CR44331
X	7104900	7107750	7107037	4.86605	0.00092181	0.0113428	FBgn0027342	fz4
X	7104900	7107750	7107037	4.86605	0.00092181	0.0113428	FBgn0029937	CG8300
3L	13228650	13235250	13229512	4.63797	0.00152512	0.0227901	FBgn0023095	caps
3L	13228650	13235250	13229512	4.63797	0.00152512	0.0227901	FBgn0266537	CR45098
2R	7697550	7699800	7698187	6.16131	1.0897e-05	0.0369073	FBgn0050496	CG30496
2R	7772925	7778550	7777612	4.79753	0.000661382	0.023263	FBgn0000337	cn
X	4591350	4593675	4592512	4.74451	0.00150994	0.0462826	FBgn0003053	peb
X	4591350	4593675	4592512	4.74451	0.00150994	0.0462826	FBgn0029717	CG12684
X	4591350	4593675	4592512	4.74451	0.00150994	0.0462826	FBgn0052773	CR32773
3L	16974525	16975050	16974937	4.68449	0.00267089	0.0690986	FBgn0036684	CG3764
3L	16974525	16975050	16974937	4.68449	0.00267089	0.0690986	FBgn0261547	Exn
3L	8056425	8060250	8057287	5.01628	0.000773019	0.02303	FBgn0267528	CR45868
3L	8056425	8060250	8057287	5.01628	0.000773019	0.02303	FBgn0267527	CR45867
3L	8056425	8060250	8057287	5.01628	0.000773019	0.02303	FBgn0026263	bip1
3L	8056425	8060250	8057287	5.01628	0.000773019	0.02303	FBgn0052358	tRNA:CR32358
2R	7772925	7778550	7777612	4.79753	0.000661382	0.023263	FBgn0266526	CG45093
2R	7772925	7778550	7777612	4.79753	0.000661382	0.023263	FBgn0050497	CG30497
2R	7779600	7783650	7780762	5.00629	0.00123513	0.0011514	FBgn0000337	cn
3L	5926875	5927775	5927137	4.36305	0.00287306	0.000478328	FBgn0002638	Rcc1
3L	5926875	5927775	5927137	4.36305	0.00287306	0.000478328	FBgn0053523	Vap-33B
X	10600500	10601775	10601587	5.05843	0.000851912	0.0301767	FBgn0263072	CG43347
X	10600500	10601775	10601587	5.05843	0.000851912	0.0301767	FBgn0030218	CG1628
2R	7779600	7783650	7780762	5.00629	0.00123513	0.0011514	FBgn0266526	CG45093
2R	7779600	7783650	7780762	5.00629	0.00123513	0.0011514	FBgn0050497	CG30497
2R	7779600	7783650	7780762	5.00629	0.00123513	0.0011514	FBgn0266577	CR45108
3L	283050	284100	283387	4.74276	0.000975798	0.0079162	FBgn0004373	fwd
3L	283050	284100	283387	4.74276	0.000975798	0.0079162	FBgn0264707	RhoGEF3
2R	7789950	7790625	7790287	4.30495	0.00339699	0.0792067	FBgn0033222	CG12824
2R	7789950	7790625	7790287	4.30495	0.00339699	0.0792067	FBgn0033221	CG12825
2L	2221200	2223525	2221612	4.93896	0.00068105	0.00319085	FBgn0031403	CG15387
2L	2221200	2223525	2221612	4.93896	0.00068105	0.00319085	FBgn0031401	papi
2R	7805250	7805625	7805437	4.29094	0.00642922	0.0135395	FBgn0003317	sax
2R	7805250	7805625	7805437	4.29094	0.00642922	0.0135395	FBgn0033224	Nop17l
3R	8119875	8120625	8120137	4.29428	0.00215623	0.0387075	FBgn0243512	puc
3R	8120700	8121525	8121037	4.67689	0.000948708	0.0260569	FBgn0037549	CG7878
2L	2242725	2243925	2243212	5.50128	0.000122792	0.046049	FBgn0262106	CR42859
2L	2242725	2243925	2243212	5.50128	0.000122792	0.046049	FBgn0264979	CG4267
2R	7815375	7815825	7815787	4.11155	0.00299196	0.0126376	FBgn0029093	cathD
2R	7815375	7815825	7815787	4.11155	0.00299196	0.0126376	FBgn0033226	CG1882
3R	8120700	8121525	8121037	4.67689	0.000948708	0.0260569	FBgn0265419	CR44331
3R	8120700	8121525	8121037	4.67689	0.000948708	0.0260569	FBgn0243512	puc
3L	4099050	4104600	4103287	5.19021	0.00078865	0.0482818	FBgn0035498	Fit1
3L	4099050	4104600	4103287	5.19021	0.00078865	0.0482818	FBgn0035497	CG14995
2R	7952925	7954275	7953412	4.31643	0.00142466	0.0339533	FBgn0033240	CG2906
2R	7952925	7954275	7953412	4.31643	0.00142466	0.0339533	FBgn0050378	CG30378
2R	7952925	7954275	7953412	4.31643	0.00142466	0.0339533	FBgn0033236	CG14764
3R	8126925	8127600	8127412	4.43678	0.00240849	0.0453988	FBgn0051583	tRNA:N5:84F
3R	8126925	8127600	8127412	4.43678	0.00240849	0.0453988	FBgn0037551	Gie
3R	8264175	8265300	8265187	4.12951	0.00380577	0.00193885	FBgn0014861	Mcm2
3R	8264175	8265300	8265187	4.12951	0.00380577	0.00193885	FBgn0010173	RpA-70
3L	14223675	14223975	14223862	3.77165	0.00653388	0.0379098	FBgn0036416	CG7924
3L	14223675	14223975	14223862	3.77165	0.00653388	0.0379098	FBgn0036415	CG7768
3L	14223675	14223975	14223862	3.77165	0.00653388	0.0379098	FBgn0013718	nuf
3L	7804425	7810425	7808662	5.92368	5.37756e-05	0.0412041	FBgn0016694	Pdp1
3L	7804425	7810425	7808662	5.92368	5.37756e-05	0.0412041	FBgn0052369	CG32369
3L	8116050	8117475	8117362	4.34274	0.00185825	0.0514081	FBgn0026252	msk
3L	8116050	8117475	8117362	4.34274	0.00185825	0.0514081	FBgn0262716	Arp3
2L	2305500	2307225	2306962	4.56715	0.00134277	0.043808	FBgn0031412	CG16995
2L	2305500	2307225	2306962	4.56715	0.00134277	0.043808	FBgn0051949	CG31949
2R	7988025	7990200	7988812	4.56145	0.00138224	0.00122098	FBgn0033247	Nup44A
2R	7988025	7990200	7988812	4.56145	0.00138224	0.00122098	FBgn0033246	ACC
2R	8082225	8084700	8084662	5.00498	0.000625207	0.00558944	FBgn0028563	sut1
2R	8082225	8084700	8084662	5.00498	0.000625207	0.00558944	FBgn0025469	slv
2R	8098425	8099700	8099587	4.67014	0.000836502	0.0389559	FBgn0033259	CG11210
2L	2361450	2365950	2363062	5.41738	0.000135484	0.0087672	FBgn0261647	Axud1
2L	2361450	2365950	2363062	5.41738	0.000135484	0.0087672	FBgn0014010	Rab5
2L	2370900	2375775	2371012	5.52059	2.95116e-05	0.0995178	FBgn0031418	CG3609
3R	8353125	8354550	8353837	3.96034	0.00259569	0.0302815	FBgn0020249	stck
3R	8353125	8354550	8353837	3.96034	0.00259569	0.0302815	FBgn0261108	Atg13
3L	17000625	17001225	17000737	4.48134	0.00164904	0.0239961	FBgn0036685	CG6664
3L	17000625	17001225	17000737	4.48134	0.00164904	0.0239961	FBgn0036684	CG3764
2R	8098425	8099700	8099587	4.67014	0.000836502	0.0389559	FBgn0033258	CG8712
2R	8106600	8107275	8106862	4.03958	0.00484779	0.00128791	FBgn0050372	Asap
2R	8106600	8107275	8106862	4.03958	0.00484779	0.00128791	FBgn0033261	udd
3R	8355375	8358750	8357587	4.23017	0.000764923	0.0543568	FBgn0020249	stck
3R	8355375	8358750	8357587	4.23017	0.000764923	0.0543568	FBgn0261108	Atg13
3L	9500325	9501975	9500962	5.71788	0.000147793	0.00636885	FBgn0036008	CG3408
3L	9500325	9501975	9500962	5.71788	0.000147793	0.00636885	FBgn0036007	path
2R	8127225	8127900	8127487	4.0838	0.00475284	0.0139457	FBgn0033266	Socs44A
2R	8127225	8127900	8127487	4.0838	0.00475284	0.0139457	FBgn0033265	coil
3L	1003500	1009875	1004962	4.86693	0.000822461	0.02479	FBgn0035181	CG9205
3L	1003500	1009875	1004962	4.86693	0.000822461	0.02479	FBgn0267461	CR45811
3L	1003500	1009875	1004962	4.86693	0.000822461	0.02479	FBgn0024277	trio
3R	8518425	8519400	8518912	4.38118	0.00234873	0.00951404	FBgn0051454	CG31454
3R	8518425	8519400	8518912	4.38118	0.00234873	0.00951404	FBgn0037592	CG11737
3L	11272200	11277825	11273812	5.75941	0.000158096	0.00935217	FBgn0265931	CR44720
3L	11272200	11277825	11273812	5.75941	0.000158096	0.00935217	FBgn0041094	scyl
2L	2370900	2375775	2371012	5.52059	2.95116e-05	0.0995178	FBgn0031417	CG3597
2L	2370900	2375775	2371012	5.52059	2.95116e-05	0.0995178	FBgn0031419	CG15390
X	21319125	21320250	21319537	4.81645	0.00124199	0.0207688	FBgn0029067	Dd
X	21319125	21320250	21319537	4.81645	0.00124199	0.0207688	FBgn0064117	CG33714
X	21319125	21320250	21319537	4.81645	0.00124199	0.0207688	FBgn0064116	CG33713
2R	8148600	8153400	8149837	5.60091	0.000544633	0.00371196	FBgn0264877	CR44068
2R	8148600	8153400	8149837	5.60091	0.000544633	0.00371196	FBgn0010504	kermit
2R	8148600	8153400	8149837	5.60091	0.000544633	0.00371196	FBgn0263593	Lpin
3R	8523750	8524500	8524087	4.29341	0.00311549	0.000891346	FBgn0051259	CG31259
3R	8523750	8524500	8524087	4.29341	0.00311549	0.000891346	FBgn0051454	CG31454
2R	8174100	8175000	8174512	4.44145	0.00163244	0.00572842	FBgn0053087	LRP1
2R	8174100	8175000	8174512	4.44145	0.00163244	0.00572842	FBgn0033274	CG14757
2R	8239125	8242950	8242012	4.83375	0.000262052	0.00862792	FBgn0265303	CR44276
3L	18841200	18841950	18841687	4.28818	0.00233784	0.0374196	FBgn0052027	CR32027
3L	18841200	18841950	18841687	4.28818	0.00233784	0.0374196	FBgn0036816	Indy
2R	8239125	8242950	8242012	4.83375	0.000262052	0.00862792	FBgn0013726	pnut
2R	8239125	8242950	8242012	4.83375	0.000262052	0.00862792	FBgn0265638	CR44445
3L	12529125	12530100	12529312	4.44899	0.0023765	0.0594712	FBgn0036299	Tsf2
3L	12529125	12530100	12529312	4.44899	0.0023765	0.0594712	FBgn0036298	nst
2R	8326725	8328075	8327887	3.86211	0.00361609	0.0388034	FBgn0261588	pdm3
2R	8326725	8328075	8327887	3.86211	0.00361609	0.0388034	FBgn0265643	CR44450
3R	8616225	8617425	8616787	3.91836	0.00396729	0.0201624	FBgn0026399	Or85e
3R	8616225	8617425	8616787	3.91836	0.00396729	0.0201624	FBgn0261929	5-HT2B
3R	8663475	8664525	8663512	3.96281	0.00526539	0.014035	FBgn0037606	CG8032
2R	8568750	8571000	8569462	5.94789	0.000125495	0.00428829	FBgn0033303	Cyp6a15Psi
2R	8568750	8571000	8569462	5.94789	0.000125495	0.00428829	FBgn0033302	Cyp6a14
2R	8568750	8571000	8569462	5.94789	0.000125495	0.00428829	FBgn0033304	Cyp6a13
X	1176225	1178925	1177312	4.36003	0.00222263	0.0334175	FBgn0040362	CG11379
X	1176225	1178925	1177312	4.36003	0.00222263	0.0334175	FBgn0040363	CG11384
2R	8598675	8606625	8601037	4.40064	0.000333422	0.0187684	FBgn0267792	rgr
2R	8598675	8606625	8601037	4.40064	0.000333422	0.0187684	FBgn0033309	CG8735
2L	2370900	2375775	2371012	5.52059	2.95116e-05	0.0995178	FBgn0266317	CR44982
2L	2727675	2737425	2734912	5.22439	0.000439842	0.00715559	FBgn0031450	Hrs
2L	2727675	2737425	2734912	5.22439	0.000439842	0.00715559	FBgn0031449	CG31689
2L	2748900	2756175	2749312	5.67358	2.80361e-05	0.0254942	FBgn0031453	Bacc
X	1182675	1184775	1182712	4.99138	0.000596663	0.0344163	FBgn0040360	CG14626
X	1182675	1184775	1182712	4.99138	0.000596663	0.0344163	FBgn0040361	CG14627
3L	251100	253050	252562	4.30756	0.00235226	0.0191378	FBgn0035120	wac
3L	251100	253050	252562	4.30756	0.00235226	0.0191378	FBgn0024806	DIP2
3R	8663475	8664525	8663512	3.96281	0.00526539	0.014035	FBgn0086679	p
3R	8731425	8732700	8732587	3.86851	0.00507956	0.0371058	FBgn0037622	CG8202
3R	8731425	8732700	8732587	3.86851	0.00507956	0.0371058	FBgn0037621	M1BP
3R	8809800	8814600	8813962	7.85687	8.06897e-07	0.0041327	FBgn0037636	CG9821
2L	2748900	2756175	2749312	5.67358	2.80361e-05	0.0254942	FBgn0250906	Pgk
2L	2756475	2759100	2757187	4.51989	0.00126813	0.00384791	FBgn0265997	CR44772
2L	2756475	2759100	2757187	4.51989	0.00126813	0.00384791	FBgn0031453	Bacc
3R	8809800	8814600	8813962	7.85687	8.06897e-07	0.0041327	FBgn0037635	CG9837
3R	8844000	8847300	8846287	5.14818	0.000451597	0.00498504	FBgn0011966	tRNA:R:85Ca
3R	8844000	8847300	8846287	5.14818	0.000451597	0.00498504	FBgn0262614	pyd
X	18093000	18095700	18095437	4.53118	0.00278783	0.00853755	FBgn0030893	RhoGAP16F
X	18093000	18095700	18095437	4.53118	0.00278783	0.00853755	FBgn0021765	scu
X	13640025	13643325	13642087	4.91713	0.000915845	0.0114523	FBgn0030506	Lig4
X	13640025	13643325	13642087	4.91713	0.000915845	0.0114523	FBgn0030505	NFAT
3R	8881875	8882700	8882287	4.28068	0.00204793	0.030905	FBgn0264790	CR44020
3R	8881875	8882700	8882287	4.28068	0.00204793	0.030905	FBgn0053551	tRNA:R:85Cb
3R	8881875	8882700	8882287	4.28068	0.00204793	0.030905	FBgn0262614	pyd
3R	8927250	8929650	8928787	5.44066	0.00058524	0.0100243	FBgn0264790	CR44020
X	3949650	3950775	3949837	4.94819	0.000772228	0.000257283	FBgn0029688	lva
X	3949650	3950775	3949837	4.94819	0.000772228	0.000257283	FBgn0029687	Vap-33A
X	1264275	1266300	1264387	4.59368	0.00191731	0.00631442	FBgn0025642	CG32812
X	1264275	1266300	1264387	4.59368	0.00191731	0.00631442	FBgn0028550	Atf3
3L	2765250	2766000	2765587	4.10676	0.00475782	0.012606	FBgn0035370	Non2
3L	2765250	2766000	2765587	4.10676	0.00475782	0.012606	FBgn0020509	Acp62F
3L	2765250	2766000	2765587	4.10676	0.00475782	0.012606	FBgn0052296	Mrtf
3R	8927250	8929650	8928787	5.44066	0.00058524	0.0100243	FBgn0053551	tRNA:R:85Cb
3R	8927250	8929650	8928787	5.44066	0.00058524	0.0100243	FBgn0262614	pyd
2R	8607150	8607525	8607187	4.54576	0.00821895	0.0310696	FBgn0033312	CG8642
2R	8607150	8607525	8607187	4.54576	0.00821895	0.0310696	FBgn0267792	rgr
2R	8653875	8654775	8654287	4.7704	0.000753518	0.0376457	FBgn0263120	Acsl
2R	8653875	8654775	8654287	4.7704	0.000753518	0.0376457	FBgn0265308	CR44281
2R	8653875	8654775	8654287	4.7704	0.000753518	0.0376457	FBgn0003892	ptc
2R	8665500	8669700	8667487	4.61721	0.00109974	0.0155952	FBgn0263120	Acsl
2L	2756475	2759100	2757187	4.51989	0.00126813	0.00384791	FBgn0031454	CG9960
2L	2756475	2759100	2757187	4.51989	0.00126813	0.00384791	FBgn0031455	Snapin
2L	2856600	2859600	2857912	5.90333	5.4732e-05	0.00510804	FBgn0031474	CG2991
X	8418750	8422950	8422537	4.95812	0.000659032	0.0158379	FBgn0052712	CG32712
X	8418750	8422950	8422537	4.95812	0.000659032	0.0158379	FBgn0261793	Trf2
3R	8939100	8940225	8939812	4.58713	0.00166628	0.000540497	FBgn0037644	CG11964
3R	8939100	8940225	8939812	4.58713	0.00166628	0.000540497	FBgn0037643	skap
2R	8665500	8669700	8667487	4.61721	0.00109974	0.0155952	FBgn0265308	CR44281
2R	8670450	8672775	8671087	5.09967	0.000202321	0.00224846	FBgn0050354	CG30354
3L	18001875	18004575	18001912	4.38512	0.0015341	0.0664656	FBgn0086081	snoRNA:Me28S-A30
3L	18001875	18004575	18001912	4.38512	0.0015341	0.0664656	FBgn0267581	CR45921
3L	18001875	18004575	18001912	4.38512	0.0015341	0.0664656	FBgn0000568	Eip75B
3R	8984175	8985300	8985187	3.98281	0.00386584	0.0106644	FBgn0027503	CG11970
3R	8984175	8985300	8985187	3.98281	0.00386584	0.0106644	FBgn0037647	RagA-B
X	22943175	22943475	22943287	4.39911	0.00255394	0.0830114	FBgn0069938	CG41106
X	22943175	22943475	22943287	4.39911	0.00255394	0.0830114	FBgn0083994	CR41352
3L	17656650	17660100	17657812	5.03741	0.000623985	0.0130456	FBgn0036746	Crtc
3L	17656650	17660100	17657812	5.03741	0.000623985	0.0130456	FBgn0036745	CG7484
3R	9028275	9029100	9029062	4.00243	0.00418241	0.00730865	FBgn0037657	hyx
3R	9028275	9029100	9029062	4.00243	0.00418241	0.00730865	FBgn0063298	CR31429
3L	6961650	6964350	6963112	5.44046	0.000316832	0.0062191	FBgn0035724	CG10064
3L	6961650	6964350	6963112	5.44046	0.000316832	0.0062191	FBgn0261445	sgl
3R	9028275	9029100	9029062	4.00243	0.00418241	0.00730865	FBgn0002932	neur
3R	9036750	9037650	9037237	4.10025	0.00459556	0.0476752	FBgn0037657	hyx
X	2461725	2464200	2463262	5.20768	0.000405599	0.0402025	FBgn0261451	trol
X	2461725	2464200	2463262	5.20768	0.000405599	0.0402025	FBgn0004050	z
X	2461725	2464200	2463262	5.20768	0.000405599	0.0402025	FBgn0040388	boi
3R	9036750	9037650	9037237	4.10025	0.00459556	0.0476752	FBgn0063298	CR31429
3R	9036750	9037650	9037237	4.10025	0.00459556	0.0476752	FBgn0002932	neur
X	6779700	6779925	6779812	3.84663	0.00962996	0.0727409	FBgn0259228	C3G
X	6779700	6779925	6779812	3.84663	0.00962996	0.0727409	FBgn0003390	shf
3R	9039375	9040275	9039637	4.00409	0.0043315	0.0251477	FBgn0010222	Nmdmc
3R	9039375	9040275	9039637	4.00409	0.0043315	0.0251477	FBgn0037657	hyx
2R	8670450	8672775	8671087	5.09967	0.000202321	0.00224846	FBgn0263120	Acsl
2R	8723400	8725050	8724337	4.57806	0.00135616	7.56156e-05	FBgn0005695	gcl
3R	9039375	9040275	9039637	4.00409	0.0043315	0.0251477	FBgn0002932	neur
3R	9043575	9044250	9043687	4.53474	0.00232115	0.0818196	FBgn0014018	Rel
X	11439825	11442675	11440687	5.08913	0.000469292	0.092817	FBgn0030300	Sk1
X	11439825	11442675	11440687	5.08913	0.000469292	0.092817	FBgn0262740	Evi5
3L	21726600	21728625	21726712	4.64228	0.00122963	0.0296697	FBgn0037121	Rpb8
3L	21726600	21728625	21726712	4.64228	0.00122963	0.0296697	FBgn0037120	CG11247
2R	8723400	8725050	8724337	4.57806	0.00135616	7.56156e-05	FBgn0050357	CG30357
2R	8723400	8725050	8724337	4.57806	0.00135616	7.56156e-05	FBgn0040777	CG14767
2L	2856600	2859600	2857912	5.90333	5.4732e-05	0.00510804	FBgn0015521	RpS21
2L	2860950	2862525	2861437	4.21546	0.0024635	0.00526521	FBgn0051694	CG31694
2L	2860950	2862525	2861437	4.21546	0.0024635	0.00526521	FBgn0031474	CG2991
X	10212525	10213350	10212637	4.28922	0.00481	0.031837	FBgn0028342	l(1)G0230
X	10212525	10213350	10212637	4.28922	0.00481	0.031837	FBgn0264500	CR43899
3R	9043575	9044250	9043687	4.53474	0.00232115	0.0818196	FBgn0010222	Nmdmc
3R	9047025	9049800	9049162	4.86068	0.00131265	0.000603034	FBgn0028708	Mst85C
3L	22822125	22825650	22823737	4.7106	0.00147539	0.00119248	FBgn0266977	CG45428
3L	22822125	22825650	22823737	4.7106	0.00147539	0.00119248	FBgn0027339	jim
3L	18176250	18177225	18176887	4.25767	0.00333204	0.00201941	FBgn0266769	CR45234
3L	18176250	18177225	18176887	4.25767	0.00333204	0.00201941	FBgn0003997	hid
3L	18072975	18075750	18075337	4.83938	0.00119685	0.00289823	FBgn0264746	CG44004
3L	18072975	18075750	18075337	4.83938	0.00119685	0.00289823	FBgn0266940	CR45391
3R	9047025	9049800	9049162	4.86068	0.00131265	0.000603034	FBgn0014018	Rel
3R	9047025	9049800	9049162	4.86068	0.00131265	0.000603034	FBgn0010222	Nmdmc
3L	18771450	18772575	18771937	4.44202	0.00147195	0.0483067	FBgn0267601	CR45939
3L	18771450	18772575	18771937	4.44202	0.00147195	0.0483067	FBgn0267600	CR45938
3L	18771450	18772575	18771937	4.44202	0.00147195	0.0483067	FBgn0001078	ftz-f1
2R	8723400	8725050	8724337	4.57806	0.00135616	7.56156e-05	FBgn0263463	snoRNA:gcl-a
2R	8947350	8949900	8948887	4.74626	0.00107953	0.00327339	FBgn0053199	CG33199
2R	8947350	8949900	8948887	4.74626	0.00107953	0.00327339	FBgn0027607	CG8230
2L	2862750	2865450	2864512	5.80916	0.000145895	0.000472561	FBgn0051694	CG31694
2L	2862750	2865450	2864512	5.80916	0.000145895	0.000472561	FBgn0031474	CG2991
2R	8947350	8949900	8948887	4.74626	0.00107953	0.00327339	FBgn0033356	CG8229
2R	9092325	9092700	9092662	3.88503	0.00666903	0.0155108	FBgn0033374	CG13741
3R	9052350	9058350	9053962	7.04564	3.88953e-07	0.0510225	FBgn0037659	Kdm2
3R	9052350	9058350	9053962	7.04564	3.88953e-07	0.0510225	FBgn0028708	Mst85C
2R	9092325	9092700	9092662	3.88503	0.00666903	0.0155108	FBgn0033373	CG8080
2R	9098250	9099225	9098437	3.98611	0.00488725	0.0296409	FBgn0033376	CG8777
2L	2873550	2875575	2874112	4.54113	0.00173933	0.0304	FBgn0031478	CG8814
2L	2873550	2875575	2874112	4.54113	0.00173933	0.0304	FBgn0031476	CG8813
2L	2873550	2875575	2874112	4.54113	0.00173933	0.0304	FBgn0051694	CG31694
3R	9124650	9128250	9126112	4.24936	0.00102826	0.0406077	FBgn0037662	CG11997
3R	9124650	9128250	9126112	4.24936	0.00102826	0.0406077	FBgn0003165	pum
2R	9098250	9099225	9098437	3.98611	0.00488725	0.0296409	FBgn0086603	snoRNA:Or-CD2
2R	9098250	9099225	9098437	3.98611	0.00488725	0.0296409	FBgn0033375	CG8078
2R	9145125	9147525	9145837	3.8954	0.00308856	0.0195699	FBgn0050344	CG30344
2R	9145125	9147525	9145837	3.8954	0.00308856	0.0195699	FBgn0050342	Prp38
3R	9143475	9144750	9143962	4.23776	0.00272003	0.0546238	FBgn0037662	CG11997
3R	9143475	9144750	9143962	4.23776	0.00272003	0.0546238	FBgn0003165	pum
X	9867300	9869025	9868162	4.76469	0.000590826	0.0261641	FBgn0266430	CG45060
X	9867300	9869025	9868162	4.76469	0.000590826	0.0261641	FBgn0019929	Ser7
3R	9224175	9228225	9228187	5.6229	0.000139198	0.000631182	FBgn0266706	CR45196
3R	9224175	9228225	9228187	5.6229	0.000139198	0.000631182	FBgn0037662	CG11997
2R	9148125	9149850	9148837	5.0104	0.000851325	0.00418351	FBgn0050345	CG30345
2R	9148125	9149850	9148837	5.0104	0.000851325	0.00418351	FBgn0050344	CG30344
2R	9183825	9186075	9185887	5.44242	0.000163294	0.00803007	FBgn0033391	CG8026
2R	9183825	9186075	9185887	5.44242	0.000163294	0.00803007	FBgn0265311	CR44284
2R	9183825	9186075	9185887	5.44242	0.000163294	0.00803007	FBgn0002567	ltd
2R	9265950	9266925	9265987	4.47917	0.00148144	0.00809686	FBgn0266625	CR45132
2R	9265950	9266925	9265987	4.47917	0.00148144	0.00809686	FBgn0083977	CG34141
3L	163125	167250	166162	4.83513	0.00130971	0.0418886	FBgn0035102	CG7049
3L	163125	167250	166162	4.83513	0.00130971	0.0418886	FBgn0262681	CR43151
3L	163125	167250	166162	4.83513	0.00130971	0.0418886	FBgn0035101	p130CAS
X	2538600	2539500	2539012	4.77628	0.00131693	0.0310367	FBgn0260753	Pdfr
X	2538600	2539500	2539012	4.77628	0.00131693	0.0310367	FBgn0261451	trol
3L	12388725	12393225	12390037	5.81057	8.8144e-05	0.0219621	FBgn0052104	CG32104
3L	12388725	12393225	12390037	5.81057	8.8144e-05	0.0219621	FBgn0267474	CR45824
3L	12388725	12393225	12390037	5.81057	8.8144e-05	0.0219621	FBgn0036279	Ncc69
2R	9265950	9266925	9265987	4.47917	0.00148144	0.00809686	FBgn0020621	Pkn
2R	9284775	9285750	9285337	4.38799	0.00299897	0.0356997	FBgn0266625	CR45132
3R	9224175	9228225	9228187	5.6229	0.000139198	0.000631182	FBgn0003165	pum
3R	9340350	9345075	9343612	5.41439	0.000290831	0.0204098	FBgn0086053	snoRNA:Me18S-G1358a
2L	2883450	2885850	2885512	4.81207	0.000653253	0.00118839	FBgn0041111	lilli
2L	2883450	2885850	2885512	4.81207	0.000653253	0.00118839	FBgn0024947	NTPase
2R	9284775	9285750	9285337	4.38799	0.00299897	0.0356997	FBgn0083977	CG34141
2R	9284775	9285750	9285337	4.38799	0.00299897	0.0356997	FBgn0020621	Pkn
2R	9284775	9285750	9285337	4.38799	0.00299897	0.0356997	FBgn0033400	CG2063
2L	2887500	2889300	2888962	5.08688	0.000521027	0.00452879	FBgn0010263	Rbp9
2L	2887500	2889300	2888962	5.08688	0.000521027	0.00452879	FBgn0041111	lilli
X	19885425	19886850	19885762	4.19914	0.00156114	0.0156412	FBgn0086782	amn
X	19885425	19886850	19885762	4.19914	0.00156114	0.0156412	FBgn0052529	Hers
3R	9340350	9345075	9343612	5.41439	0.000290831	0.0204098	FBgn0266410	CG45050
3R	9350100	9354150	9351412	5.18765	0.000451413	0.0427281	FBgn0086053	snoRNA:Me18S-G1358a
3R	9350100	9354150	9351412	5.18765	0.000451413	0.0427281	FBgn0266410	CG45050
3R	9393675	9394725	9393787	4.96687	0.000697116	0.0756736	FBgn0037685	Or85f
3R	9393675	9394725	9393787	4.96687	0.000697116	0.0756736	FBgn0000723	FER
2L	2896725	2902725	2899462	5.71871	0.000131513	0.00302958	FBgn0010263	Rbp9
2L	2896725	2902725	2899462	5.71871	0.000131513	0.00302958	FBgn0041111	lilli
X	12726225	12745725	12730312	5.69012	7.41225e-05	0.0423499	FBgn0267183	CR45623
X	12726225	12745725	12730312	5.69012	7.41225e-05	0.0423499	FBgn0264678	CR43963
X	12726225	12745725	12730312	5.69012	7.41225e-05	0.0423499	FBgn0265523	Smr
X	12726225	12745725	12730312	5.69012	7.41225e-05	0.0423499	FBgn0030418	CG4004
3L	159000	160800	160387	4.46195	0.00246959	0.000149428	FBgn0035102	CG7049
3L	159000	160800	160387	4.46195	0.00246959	0.000149428	FBgn0262681	CR43151
3L	159000	160800	160387	4.46195	0.00246959	0.000149428	FBgn0035101	p130CAS
2R	9402750	9405525	9404662	4.72327	0.00164852	0.0203374	FBgn0041087	wun2
2R	9402750	9405525	9404662	4.72327	0.00164852	0.0203374	FBgn0016078	wun
X	935100	935850	935512	4.78321	0.000801601	0.0283396	FBgn0040340	TRAM
X	935100	935850	935512	4.78321	0.000801601	0.0283396	FBgn0052815	CG32815
3L	15705075	15707175	15706087	5.3008	0.00131379	0.0567973	FBgn0260777	CG42571
3L	15705075	15707175	15706087	5.3008	0.00131379	0.0567973	FBgn0041160	comm2
2R	9408600	9409275	9409012	3.89156	0.00665149	0.0142127	FBgn0041087	wun2
2R	9408600	9409275	9409012	3.89156	0.00665149	0.0142127	FBgn0016078	wun
2L	2904900	2907600	2906362	4.71407	0.00112335	0.000273679	FBgn0010263	Rbp9
2L	2904900	2907600	2906362	4.71407	0.00112335	0.000273679	FBgn0041111	lilli
2L	2923725	2924475	2924137	3.9984	0.00649224	0.00477447	FBgn0010263	Rbp9
2L	2923725	2924475	2924137	3.9984	0.00649224	0.00477447	FBgn0041111	lilli
X	181875	182550	182512	4.67887	0.00440637	0.0234105	FBgn0040373	CG3038
X	181875	182550	182512	4.67887	0.00440637	0.0234105	FBgn0264445	CR43863
X	181875	182550	182512	4.67887	0.00440637	0.0234105	FBgn0029128	tyn
2L	2942250	2943450	2942512	4.39513	0.00191416	0.000180344	FBgn0010263	Rbp9
2L	2942250	2943450	2942512	4.39513	0.00191416	0.000180344	FBgn0041111	lilli
2R	9411450	9416025	9414787	4.8785	0.000723332	0.00611443	FBgn0041087	wun2
2R	9411450	9416025	9414787	4.8785	0.000723332	0.00611443	FBgn0016078	wun
2R	9430350	9432375	9431212	4.64203	0.00242526	0.000560785	FBgn0029092	ced-6
2R	9430350	9432375	9431212	4.64203	0.00242526	0.000560785	FBgn0017558	Pdk
2R	9441075	9445500	9445162	5.13573	0.000192592	0.0742734	FBgn0266860	CR45321
3R	9416925	9420075	9418912	4.92643	0.00101114	0.000185149	FBgn0261552	ps
3R	9416925	9420075	9418912	4.92643	0.00101114	0.000185149	FBgn0011740	alpha-Man-II
3L	10637625	10638600	10637662	4.33283	0.00188448	0.000982596	FBgn0036090	CG8009
3L	10637625	10638600	10637662	4.33283	0.00188448	0.000982596	FBgn0000629	E(z)
3R	9498600	9504450	9504262	5.08591	0.00114854	0.000851153	FBgn0037700	CG8149
3R	9498600	9504450	9504262	5.08591	0.00114854	0.000851153	FBgn0014380	RhoL
3R	9527925	9531300	9529462	5.1435	0.000502166	0.0214305	FBgn0000244	by
2R	9441075	9445500	9445162	5.13573	0.000192592	0.0742734	FBgn0029092	ced-6
2R	9543525	9545475	9544162	5.51386	0.000521316	0.0258047	FBgn0263660	CR43651
2R	9543525	9545475	9544162	5.51386	0.000521316	0.0258047	FBgn0033421	CG1888
2L	2944425	2945850	2944687	4.69011	0.00130246	0.0640166	FBgn0010263	Rbp9
2L	2944425	2945850	2944687	4.69011	0.00130246	0.0640166	FBgn0041111	lilli
2R	9546300	9555075	9553987	5.93797	4.86919e-06	0.0466848	FBgn0263660	CR43651
2R	9546300	9555075	9553987	5.93797	4.86919e-06	0.0466848	FBgn0033421	CG1888
2R	9577350	9579975	9578362	4.26339	0.00284135	0.00693869	FBgn0033426	CG1814
3R	9527925	9531300	9529462	5.1435	0.000502166	0.0214305	FBgn0037703	JHDM2
3R	9533625	9535275	9534262	4.70054	0.00114657	0.00334915	FBgn0037705	mura
3R	9533625	9535275	9534262	4.70054	0.00114657	0.00334915	FBgn0000244	by
3L	4359150	4361175	4360687	4.42595	0.00215771	0.0538572	FBgn0035534	mRpS6
3L	4359150	4361175	4360687	4.42595	0.00215771	0.0538572	FBgn0266649	CR45156
3L	4359150	4361175	4360687	4.42595	0.00215771	0.0538572	FBgn0035533	Cip4
2L	3010500	3012075	3011587	5.19796	0.000796738	0.0935135	FBgn0031489	CG17224
2L	3010500	3012075	3011587	5.19796	0.000796738	0.0935135	FBgn0031488	CG17265
2L	3018225	3018600	3018562	4.56757	0.00248901	0.0190024	FBgn0031490	CG17264
2R	9577350	9579975	9578362	4.26339	0.00284135	0.00693869	FBgn0085436	Not1
2R	9588525	9588825	9588562	4.00308	0.0047389	0.0111625	FBgn0033431	CG1827
2R	9588525	9588825	9588562	4.00308	0.0047389	0.0111625	FBgn0261016	clos
2R	9602700	9604650	9603787	4.93521	0.000959197	0.0854377	FBgn0265312	CR44285
2R	9602700	9604650	9603787	4.93521	0.000959197	0.0854377	FBgn0050339	CG30339
3L	22773150	22775025	22773937	5.05793	0.000783545	0.0055699	FBgn0037191	CG14448
3L	22773150	22775025	22773937	5.05793	0.000783545	0.0055699	FBgn0267623	CR45961
3L	22773150	22775025	22773937	5.05793	0.000783545	0.0055699	FBgn0052451	SPoCk
2R	9602700	9604650	9603787	4.93521	0.000959197	0.0854377	FBgn0033434	CG1902
2R	9610350	9611550	9610837	4.04418	0.00525734	0.0127624	FBgn0264878	CR44069
2R	9610350	9611550	9610837	4.04418	0.00525734	0.0127624	FBgn0033437	CG12926
2R	9610350	9611550	9610837	4.04418	0.00525734	0.0127624	FBgn0033438	Mmp2
2L	3018225	3018600	3018562	4.56757	0.00248901	0.0190024	FBgn0031489	CG17224
2L	3044100	3046500	3044962	4.92396	0.00124911	0.0389025	FBgn0263847	snRNA:LU
3L	625950	628050	626512	5.50251	2.23907e-05	0.00936583	FBgn0263039	CR43334
3L	625950	628050	626512	5.50251	2.23907e-05	0.00936583	FBgn0263042	CG43337
3L	8288100	8289900	8288812	4.79971	0.000969356	0.00747014	FBgn0035865	CG7201
3L	8288100	8289900	8288812	4.79971	0.000969356	0.00747014	FBgn0027569	cert
3R	9559200	9560400	9559237	4.75122	4.53402e-05	0.00229502	FBgn0027950	MBD-like
3R	9559200	9560400	9559237	4.75122	4.53402e-05	0.00229502	FBgn0024833	AP-1mu
2L	3044100	3046500	3044962	4.92396	0.00124911	0.0389025	FBgn0042627	v(2)k05816
2L	3056325	3059550	3058762	3.98175	0.00226014	0.0201386	FBgn0027571	CG3523
3L	19790100	19794525	19792462	4.53434	0.00197942	0.00556692	FBgn0261283	HLH106
3L	19790100	19794525	19792462	4.53434	0.00197942	0.00556692	FBgn0036905	ms(3)76Ca
3L	19790100	19794525	19792462	4.53434	0.00197942	0.00556692	FBgn0261360	CG42637
3L	19790100	19794525	19792462	4.53434	0.00197942	0.00556692	FBgn0266136	Gyc76C
3R	9573825	9574950	9574537	4.49798	0.00171562	0.0251611	FBgn0027338	Kap-alpha3
3R	9573825	9574950	9574537	4.49798	0.00171562	0.0251611	FBgn0037715	CG9399
3R	9629925	9632475	9631312	4.65108	0.00126651	0.000208906	FBgn0037723	SpdS
3R	9629925	9632475	9631312	4.65108	0.00126651	0.000208906	FBgn0005585	Crc
3R	9629925	9632475	9631312	4.65108	0.00126651	0.000208906	FBgn0266413	CR45053
X	13306875	13316475	13314187	5.18445	0.000326527	0.0249927	FBgn0040309	Jafrac1
X	13306875	13316475	13314187	5.18445	0.000326527	0.0249927	FBgn0266376	CR45018
X	13306875	13316475	13314187	5.18445	0.000326527	0.0249927	FBgn0266375	IP3K2
X	18319875	18321225	18321037	4.33404	0.00144918	0.000682628	FBgn0030913	CG6123
X	18319875	18321225	18321037	4.33404	0.00144918	0.000682628	FBgn0030912	CG6023
X	11560725	11561175	11560837	4.02405	0.00712034	0.00446592	FBgn0030310	PGRP-SA
X	11560725	11561175	11560837	4.02405	0.00712034	0.00446592	FBgn0030309	CG1572
3R	9685425	9686100	9685837	4.87324	0.00162785	0.0780947	FBgn0037731	CG18542
3R	9685425	9686100	9685837	4.87324	0.00162785	0.0780947	FBgn0069242	eca
3R	9692775	9693375	9693187	4.7834	0.00187334	0.0534642	FBgn0052939	CG32939
3L	19575225	19576350	19576312	4.94679	0.000634377	0.0977188	FBgn0036887	CG9231
3L	19575225	19576350	19576312	4.94679	0.000634377	0.0977188	FBgn0005564	Shal
2R	9692025	9693750	9692962	4.81993	0.000979404	0.00481741	FBgn0260474	CG30002
2R	9692025	9693750	9692962	4.81993	0.000979404	0.00481741	FBgn0023143	Uba1
X	12497550	12498675	12498337	4.29327	0.00258487	0.0255965	FBgn0086047	snoRNA:Me18S-G894
X	12497550	12498675	12498337	4.29327	0.00258487	0.0255965	FBgn0030396	CG2556
3L	18755775	18758025	18755962	4.18995	0.00319496	0.000158651	FBgn0267601	CR45939
3L	18755775	18758025	18755962	4.18995	0.00319496	0.000158651	FBgn0267600	CR45938
3L	18755775	18758025	18755962	4.18995	0.00319496	0.000158651	FBgn0001078	ftz-f1
3L	311400	312150	311662	4.32565	0.0028558	0.000987724	FBgn0085293	CG34264
3L	311400	312150	311662	4.32565	0.0028558	0.000987724	FBgn0004373	fwd
3L	1318275	1322250	1321012	4.9476	0.000402665	0.0663375	FBgn0010246	Myo61F
3L	1318275	1322250	1321012	4.9476	0.000402665	0.0663375	FBgn0035207	CG9153
3L	1318275	1322250	1321012	4.9476	0.000402665	0.0663375	FBgn0035208	CG9184
3R	9692775	9693375	9693187	4.7834	0.00187334	0.0534642	FBgn0053105	p24-2
3R	9692775	9693375	9693187	4.7834	0.00187334	0.0534642	FBgn0260463	Unc-115b
3L	1346625	1348875	1347637	4.7928	0.000891598	0.00496697	FBgn0029514	312
3L	1346625	1348875	1347637	4.7928	0.000891598	0.00496697	FBgn0267487	Ptp61F
X	1560000	1560375	1560037	4.4102	0.00263336	0.0301839	FBgn0000210	br
X	1560000	1560375	1560037	4.4102	0.00263336	0.0301839	FBgn0065095	snmRNA:400
X	1560000	1560375	1560037	4.4102	0.00263336	0.0301839	FBgn0025390	Mur2B
3L	15506250	15508275	15507862	4.48294	0.00159476	0.00398593	FBgn0004052	Z600
3L	15506250	15508275	15507862	4.48294	0.00159476	0.00398593	FBgn0036502	CG7841
3L	1578300	1580025	1579612	4.16536	0.00272375	0.0100742	FBgn0035238	CG12104
3L	1578300	1580025	1579612	4.16536	0.00272375	0.0100742	FBgn0035237	CG13917
3R	9704625	9705600	9704812	4.65218	0.00164048	0.0138072	FBgn0037734	trbd
3R	9704625	9705600	9704812	4.65218	0.00164048	0.0138072	FBgn0051352	Unc-115a
3L	14207175	14209050	14208262	4.33587	0.00184103	0.00579938	FBgn0036415	CG7768
3L	14207175	14209050	14208262	4.33587	0.00184103	0.00579938	FBgn0052141	CG32141
3L	14207175	14209050	14208262	4.33587	0.00184103	0.00579938	FBgn0013718	nuf
3L	17856300	17858475	17856787	4.78528	0.000543268	0.0520159	FBgn0054002	CG34002
3L	17856300	17858475	17856787	4.78528	0.000543268	0.0520159	FBgn0036764	CG5535
2L	3056325	3059550	3058762	3.98175	0.00226014	0.0201386	FBgn0003934	snRNA:U5:23D
2L	3151200	3153975	3151462	5.3416	0.000272724	0.0424761	FBgn0260817	gkt
2L	3151200	3153975	3151462	5.3416	0.000272724	0.0424761	FBgn0011648	Mad
2R	9712350	9713175	9712762	4.3215	0.00204985	0.00286264	FBgn0259678	sqa
2R	9712350	9713175	9712762	4.3215	0.00204985	0.00286264	FBgn0010316	dap
3R	9783150	9784125	9783862	4.22354	0.00260372	0.0592995	FBgn0002868	MtnA
3R	9783150	9784125	9783862	4.22354	0.00260372	0.0592995	FBgn0037753	CG12947
3L	4219800	4222425	4220662	5.54693	0.000382453	0.00059592	FBgn0052252	CR32252
3L	4219800	4222425	4220662	5.54693	0.000382453	0.00059592	FBgn0035513	Cpr64Ad
3L	4219800	4222425	4220662	5.54693	0.000382453	0.00059592	FBgn0263110	CG43367
3R	9882150	9886350	9884662	5.77286	0.000127282	0.0512685	FBgn0037770	Art4
3R	9882150	9886350	9884662	5.77286	0.000127282	0.0512685	FBgn0266389	CR45029
3R	9882150	9886350	9884662	5.77286	0.000127282	0.0512685	FBgn0267336	Glut4EF
2L	3158025	3159525	3158812	4.46144	0.00159716	0.00110342	FBgn0260817	gkt
2L	3158025	3159525	3158812	4.46144	0.00159716	0.00110342	FBgn0011648	Mad
2L	3293850	3294900	3294262	3.74116	0.00700364	0.00168197	FBgn0031516	CG9663
3R	9926550	9929625	9927337	5.03145	0.00075059	0.0543123	FBgn0037770	Art4
3R	9926550	9929625	9927337	5.03145	0.00075059	0.0543123	FBgn0266389	CR45029
2L	3293850	3294900	3294262	3.74116	0.00700364	0.00168197	FBgn0031515	CG9664
2L	3298725	3301500	3301237	4.80382	0.00128768	0.0367342	FBgn0031518	CG3277
2R	9810675	9815025	9812137	9.3666	1.34148e-12	0.0773021	FBgn0033446	CG1648
2R	9810675	9815025	9812137	9.3666	1.34148e-12	0.0773021	FBgn0033443	CG1698
2L	3298725	3301500	3301237	4.80382	0.00128768	0.0367342	FBgn0031516	CG9663
2L	3301875	3306150	3305887	4.87464	3.03651e-05	0.00145686	FBgn0031518	CG3277
2L	3301875	3306150	3305887	4.87464	3.03651e-05	0.00145686	FBgn0031516	CG9663
2L	3306375	3308775	3307912	4.55307	0.00157676	3.39298e-05	FBgn0031517	CG15406
2L	3306375	3308775	3307912	4.55307	0.00157676	3.39298e-05	FBgn0031518	CG3277
2L	3326775	3327375	3326962	5.57033	7.91856e-05	0.0576395	FBgn0053282	CG33282
3R	9926550	9929625	9927337	5.03145	0.00075059	0.0543123	FBgn0267336	Glut4EF
3R	9954750	9955950	9955162	4.92314	0.000449968	0.00696292	FBgn0037770	Art4
3L	16894650	16896525	16895887	4.31925	0.00185948	0.050466	FBgn0036676	CG13028
3L	16894650	16896525	16895887	4.31925	0.00185948	0.050466	FBgn0267558	CR45898
3L	16894650	16896525	16895887	4.31925	0.00185948	0.050466	FBgn0261565	Lmpt
X	2741175	2744400	2743012	4.9036	0.00109477	0.0348271	FBgn0263505	CR43494
X	2741175	2744400	2743012	4.9036	0.00109477	0.0348271	FBgn0028369	kirre
X	2741175	2744400	2743012	4.9036	0.00109477	0.0348271	FBgn0024980	Syx4
3R	9954750	9955950	9955162	4.92314	0.000449968	0.00696292	FBgn0266389	CR45029
3R	9954750	9955950	9955162	4.92314	0.000449968	0.00696292	FBgn0267336	Glut4EF
3L	566325	569025	568387	5.05421	0.000272724	0.0446931	FBgn0035143	Ppm1
3L	566325	569025	568387	5.05421	0.000272724	0.0446931	FBgn0267458	CR45808
3L	566325	569025	568387	5.05421	0.000272724	0.0446931	FBgn0035142	hipk
3L	16581300	16581750	16581337	3.70293	0.00719675	0.0596103	FBgn0263975	CR43727
3L	16581300	16581750	16581337	3.70293	0.00719675	0.0596103	FBgn0036641	Smn
2L	3326775	3327375	3326962	5.57033	7.91856e-05	0.0576395	FBgn0053281	CG33281
2L	3348525	3350625	3348862	5.54443	0.000476767	0.0771654	FBgn0031526	CG8838
3R	10041900	10043475	10042162	4.54879	0.00198284	0.0129468	FBgn0027524	CG3909
3R	10041900	10043475	10042162	4.54879	0.00198284	0.0129468	FBgn0051407	CG31407
3R	10041900	10043475	10042162	4.54879	0.00198284	0.0129468	FBgn0053208	Mical
3R	10082925	10086525	10084537	5.88538	0.000286233	0.00043723	FBgn0266414	CR45054
2L	3348525	3350625	3348862	5.54443	0.000476767	0.0771654	FBgn0020445	E23
2L	3354900	3355650	3355312	4.32077	0.0033667	0.000175196	FBgn0031526	CG8838
X	12658125	12671925	12664237	5.73194	0.000160972	0.0032104	FBgn0011837	Tis11
X	12658125	12671925	12664237	5.73194	0.000160972	0.0032104	FBgn0015024	CkIalpha
X	12658125	12671925	12664237	5.73194	0.000160972	0.0032104	FBgn0053963	CR33963
3L	12912600	12914550	12913762	4.80594	0.000878461	0.034856	FBgn0036325	CG10752
3L	12912600	12914550	12913762	4.80594	0.000878461	0.034856	FBgn0052115	CG32115
2R	9819675	9820200	9819937	4.11959	0.00565176	0.000144717	FBgn0054033	CG34033
2R	9819675	9820200	9819937	4.11959	0.00565176	0.000144717	FBgn0040093	lectin-46Ca
2R	9819675	9820200	9819937	4.11959	0.00565176	0.000144717	FBgn0033446	CG1648
3R	10082925	10086525	10084537	5.88538	0.000286233	0.00043723	FBgn0037786	CG5361
3R	10097625	10099875	10099012	4.54693	0.00120811	0.00104261	FBgn0028734	Fmr1
X	10846875	10848300	10848112	4.58002	0.00254639	0.0299332	FBgn0030239	CG17333
X	10846875	10848300	10848112	4.58002	0.00254639	0.0299332	FBgn0052669	CG32669
X	10846875	10848300	10848112	4.58002	0.00254639	0.0299332	FBgn0003321	sbr
3L	1515750	1518150	1516912	4.37062	0.00141843	0.00660852	FBgn0035227	CG12090
3L	1515750	1518150	1516912	4.37062	0.00141843	0.00660852	FBgn0011204	cue
3L	1515750	1518150	1516912	4.37062	0.00141843	0.00660852	FBgn0261243	Psa
3L	5807850	5810775	5810287	4.85054	0.000933325	0.0422165	FBgn0035639	CG5537
3L	5807850	5810775	5810287	4.85054	0.000933325	0.0422165	FBgn0259167	CG42272
3L	5807850	5810775	5810287	4.85054	0.000933325	0.0422165	FBgn0015806	S6k
X	13320075	13322025	13321687	4.80896	0.000596663	0.00725658	FBgn0040309	Jafrac1
X	13320075	13322025	13321687	4.80896	0.000596663	0.00725658	FBgn0266376	CR45018
X	13320075	13322025	13321687	4.80896	0.000596663	0.00725658	FBgn0266375	IP3K2
X	15482775	15483825	15483412	5.17048	0.000814727	0.0104711	FBgn0027287	Gmap
X	15482775	15483825	15483412	5.17048	0.000814727	0.0104711	FBgn0030648	CG6340
3R	10097625	10099875	10099012	4.54693	0.00120811	0.00104261	FBgn0263413	CR43459
3R	10131375	10132350	10131487	4.17787	0.00303697	0.022172	FBgn0037792	TAF1B
3R	10131375	10132350	10131487	4.17787	0.00303697	0.022172	FBgn0004889	tws
3R	10139325	10140150	10139437	4.71339	0.00115924	0.0285685	FBgn0037792	TAF1B
2R	9830175	9832575	9830512	4.49248	0.00234045	0.0408113	FBgn0033449	CG1663
2R	9830175	9832575	9830512	4.49248	0.00234045	0.0408113	FBgn0033448	hebe
3R	10139325	10140150	10139437	4.71339	0.00115924	0.0285685	FBgn0004889	tws
3R	10167000	10169550	10168612	5.74686	0.000139198	0.015129	FBgn0037796	CG12814
3R	10167000	10169550	10168612	5.74686	0.000139198	0.015129	FBgn0040238	Best1
X	6624150	6629100	6625087	5.0879	0.00040951	0.0381046	FBgn0029880	CG14443
X	6624150	6629100	6625087	5.0879	0.00040951	0.0381046	FBgn0029881	pigs
3R	10209075	10213650	10211437	5.2782	0.000422508	0.0148615	FBgn0037797	CG12420
3R	10209075	10213650	10211437	5.2782	0.000422508	0.0148615	FBgn0025879	Timp
3L	12772950	12773775	12773512	4.41746	0.00241508	0.0388686	FBgn0052106	CG32106
3L	12772950	12773775	12773512	4.41746	0.00241508	0.0388686	FBgn0036309	Hip1
3L	11347650	11351100	11348137	5.81906	2.80361e-05	0.0150441	FBgn0266786	CR45251
3L	11347650	11351100	11348137	5.81906	2.80361e-05	0.0150441	FBgn0266785	CR45250
3L	7968675	7970100	7969912	4.26618	0.00304755	0.0308961	FBgn0010406	RNaseX25
3L	7968675	7970100	7969912	4.26618	0.00304755	0.0308961	FBgn0041156	exex
X	15313800	15315075	15314362	4.80341	0.00165544	0.0554571	FBgn0266276	CR44961
X	15313800	15315075	15314362	4.80341	0.00165544	0.0554571	FBgn0261703	gce
2L	3354900	3355650	3355312	4.32077	0.0033667	0.000175196	FBgn0020445	E23
2L	3364575	3366675	3366337	4.58249	0.000688073	0.0323114	FBgn0031528	CG15412
3R	10209075	10213650	10211437	5.2782	0.000422508	0.0148615	FBgn0004575	Syn
3R	10264725	10266450	10265662	4.57413	0.00135806	0.00101512	FBgn0011970	tRNA:S2b:86A
X	12582450	12583350	12582562	4.5729	0.00209473	0.0578412	FBgn0041203	LIMK1
X	12582450	12583350	12582562	4.5729	0.00209473	0.0578412	FBgn0030400	CG11138
3R	10264725	10266450	10265662	4.57413	0.00135806	0.00101512	FBgn0262617	CG43143
3R	10282050	10285050	10283212	5.28076	0.000406058	0.00818028	FBgn0037807	CG6293
3R	10282050	10285050	10283212	5.28076	0.000406058	0.00818028	FBgn0011970	tRNA:S2b:86A
2L	3364575	3366675	3366337	4.58249	0.000688073	0.0323114	FBgn0085423	CG34394
2L	3475650	3480675	3477412	8.17654	1.55707e-09	0.0433247	FBgn0264549	CR43928
2L	3475650	3480675	3477412	8.17654	1.55707e-09	0.0433247	FBgn0266912	CR45372
2L	3475650	3480675	3477412	8.17654	1.55707e-09	0.0433247	FBgn0261560	Thor
2L	3506025	3508800	3507037	5.15737	0.000789637	0.00107821	FBgn0266837	CR45299
3R	10282050	10285050	10283212	5.28076	0.000406058	0.00818028	FBgn0262617	CG43143
3R	10350600	10356600	10352887	4.84712	0.00113406	0.0165789	FBgn0020379	Rfx
3R	10350600	10356600	10352887	4.84712	0.00113406	0.0165789	FBgn0015396	jumu
3R	10380150	10395525	10388437	5.60673	0.000249979	0.0202145	FBgn0020379	Rfx
3R	10380150	10395525	10388437	5.60673	0.000249979	0.0202145	FBgn0266243	CR44938
X	3744225	3750975	3750412	4.92696	0.000498234	0.0857636	FBgn0029676	HIP-R
X	3744225	3750975	3750412	4.92696	0.000498234	0.0857636	FBgn0086899	tlk
2L	3506025	3508800	3507037	5.15737	0.000789637	0.00107821	FBgn0014396	tim
2L	3571950	3573450	3573037	5.80049	0.000420918	0.0981437	FBgn0264370	CR43822
2L	3571950	3573450	3573037	5.80049	0.000420918	0.0981437	FBgn0265960	CR44747
2R	9833025	9835875	9834712	5.17435	0.000461483	0.0154625	FBgn0033449	CG1663
2R	9833025	9835875	9834712	5.17435	0.000461483	0.0154625	FBgn0033448	hebe
X	8090625	8093700	8092987	5.06415	0.000657117	0.00167367	FBgn0029997	CG2258
X	8090625	8093700	8092987	5.06415	0.000657117	0.00167367	FBgn0029996	UbcE2H
3R	10380150	10395525	10388437	5.60673	0.000249979	0.0202145	FBgn0259938	cwo
3R	10566675	10567575	10566937	4.08179	0.00234479	0.061924	FBgn0264788	CR44018
X	13332750	13333500	13333012	4.4035	0.00209176	0.0366167	FBgn0010198	RpS15Aa
X	13332750	13333500	13333012	4.4035	0.00209176	0.0366167	FBgn0052636	CR32636
2L	3575925	3576525	3576112	4.28785	0.003814	0.0241615	FBgn0264363	CG43815
2L	3575925	3576525	3576112	4.28785	0.003814	0.0241615	FBgn0264370	CR43822
X	2330475	2330925	2330587	3.78678	0.00700119	0.0272623	FBgn0044047	Ilp6
X	2330475	2330925	2330587	3.78678	0.00700119	0.0272623	FBgn0053218	CR33218
X	2330475	2330925	2330587	3.78678	0.00700119	0.0272623	FBgn0003079	phl
3R	10566675	10567575	10566937	4.08179	0.00234479	0.061924	FBgn0001235	hth
3R	10594875	10597050	10595962	4.56972	0.000904179	0.0184445	FBgn0264788	CR44018
3R	10594875	10597050	10595962	4.56972	0.000904179	0.0184445	FBgn0001235	hth
2R	9842475	9842925	9842887	4.17568	0.00477842	0.00598673	FBgn0033453	CG1667
2R	9842475	9842925	9842887	4.17568	0.00477842	0.00598673	FBgn0266186	Vamp7
3L	490050	490800	490237	4.34091	0.00255317	0.0232598	FBgn0085296	CG34267
3L	490050	490800	490237	4.34091	0.00255317	0.0232598	FBgn0065092	snmRNA:438
3L	490050	490800	490237	4.34091	0.00255317	0.0232598	FBgn0001316	klar
X	19000425	19003200	19002487	4.90577	0.000944773	0.00935329	FBgn0085358	Diedel3
X	19000425	19003200	19002487	4.90577	0.000944773	0.00935329	FBgn0264090	CG43759
3R	10760700	10762350	10762162	4.71131	0.000994627	0.00607207	FBgn0051390	MED7
3R	10760700	10762350	10762162	4.71131	0.000994627	0.00607207	FBgn0266372	CR45016
X	12589950	12591300	12590887	4.49206	0.00232459	0.00507768	FBgn0030403	CG1824
X	12589950	12591300	12590887	4.49206	0.00232459	0.00507768	FBgn0041203	LIMK1
2R	9856500	9858375	9858112	5.77935	0.000100187	0.0224833	FBgn0265339	CR44293
2R	9856500	9858375	9858112	5.77935	0.000100187	0.0224833	FBgn0027580	CG1516
3R	10760700	10762350	10762162	4.71131	0.000994627	0.00607207	FBgn0037831	Cap-H2
3R	10849950	10852650	10850437	5.58884	0.000219045	0.00201767	FBgn0037841	CG4565
3R	10849950	10852650	10850437	5.58884	0.000219045	0.00201767	FBgn0259740	CG42394
2L	3647700	3650025	3649687	5.37088	0.00036539	0.00383108	FBgn0085369	CG34340
2L	3647700	3650025	3649687	5.37088	0.00036539	0.00383108	FBgn0000721	for
2R	9859875	9861975	9860737	4.57434	0.00229651	0.0921773	FBgn0265339	CR44293
2R	9859875	9861975	9860737	4.57434	0.00229651	0.0921773	FBgn0027580	CG1516
3R	10854375	10855050	10854787	4.044	0.00621768	0.000132672	FBgn0037843	CG4511
3R	10854375	10855050	10854787	4.044	0.00621768	0.000132672	FBgn0037842	CG6567
3R	10883850	10887600	10886437	4.72487	0.00085184	0.000758551	FBgn0037856	Leash
3R	10883850	10887600	10886437	4.72487	0.00085184	0.000758551	FBgn0037853	CG14696
3L	6609750	6616275	6612637	5.43449	0.000120327	0.03535	FBgn0004619	GluRIA
3L	6609750	6616275	6612637	5.43449	0.000120327	0.03535	FBgn0035708	CG8398
3R	10883850	10887600	10886437	4.72487	0.00085184	0.000758551	FBgn0042094	Adk3
3R	11153550	11155275	11153812	7.14951	7.25948e-06	0.0253448	FBgn0040257	Ugt86Dc
3R	11153550	11155275	11153812	7.14951	7.25948e-06	0.0253448	FBgn0040251	Ugt86Di
3L	2256225	2257725	2257087	4.15492	0.00342565	0.000797539	FBgn0015359	CG2034
3L	2256225	2257725	2257087	4.15492	0.00342565	0.000797539	FBgn0035321	CG1275
3L	18832125	18833850	18832462	4.39758	0.00263076	0.0280729	FBgn0052027	CR32027
3L	18832125	18833850	18832462	4.39758	0.00263076	0.0280729	FBgn0036816	Indy
X	21044175	21046800	21046162	4.47752	0.00154987	0.0270357	FBgn0031148	Cbs
X	21044175	21046800	21046162	4.47752	0.00154987	0.0270357	FBgn0265613	CR44431
2R	9862275	9863925	9862387	5.65845	8.20357e-05	0.000817957	FBgn0050010	CG30010
2R	9862275	9863925	9862387	5.65845	8.20357e-05	0.000817957	FBgn0265339	CR44293
3R	11172150	11173950	11172937	3.95641	0.00311436	0.0165099	FBgn0040250	Ugt86Dj
3R	11172150	11173950	11172937	3.95641	0.00311436	0.0165099	FBgn0026315	Ugt35a
X	8464275	8465175	8464462	4.07055	0.00510576	0.0117788	FBgn0053223	CG33223
X	8464275	8465175	8464462	4.07055	0.00510576	0.0117788	FBgn0014032	Sptr
X	9686250	9687075	9686662	4.63263	0.00112885	0.0513477	FBgn0261522	CR42657
X	9686250	9687075	9686662	4.63263	0.00112885	0.0513477	FBgn0261617	nej
3R	11198700	11201700	11201287	5.73344	7.11068e-05	0.0084118	FBgn0037873	SdhC
3R	11198700	11201700	11201287	5.73344	7.11068e-05	0.0084118	FBgn0261808	cu
3R	11210475	11211150	11210887	4.40463	0.00212329	0.0362654	FBgn0037875	ZnT86D
3R	11210475	11211150	11210887	4.40463	0.00212329	0.0362654	FBgn0037874	Tctp
3L	20785800	20786250	20786137	3.63765	0.00833993	0.00885896	FBgn0037022	CG11396
3L	20785800	20786250	20786137	3.63765	0.00833993	0.00885896	FBgn0037021	CG11399
2R	9890625	9891675	9890887	4.18652	0.00236115	0.0906103	FBgn0050007	CG30007
2R	9890625	9891675	9890887	4.18652	0.00236115	0.0906103	FBgn0050008	CG30008
2R	9890625	9891675	9890887	4.18652	0.00236115	0.0906103	FBgn0033463	CG1513
2R	9926325	9929775	9928087	4.85571	0.000647395	0.0464809	FBgn0033467	CG15863
2R	9926325	9929775	9928087	4.85571	0.000647395	0.0464809	FBgn0011656	Mef2
X	13840050	13844400	13842037	4.85577	0.00100357	0.00228849	FBgn0267033	mamo
X	13840050	13844400	13842037	4.85577	0.00100357	0.00228849	FBgn0052626	AMPdeam
X	5620950	5621250	5621212	3.5971	0.00966528	0.0301011	FBgn0026702	l(1)G0045
X	5620950	5621250	5621212	3.5971	0.00966528	0.0301011	FBgn0004687	Mlc-c
3R	11243550	11245500	11245462	7.53511	5.16608e-08	0.0422996	FBgn0037891	CG5214
3R	11243550	11245500	11245462	7.53511	5.16608e-08	0.0422996	FBgn0037890	CG17734
3R	11455875	11461425	11458312	4.82041	0.000696699	0.0176192	FBgn0267141	CR45581
3R	11455875	11461425	11458312	4.82041	0.000696699	0.0176192	FBgn0037906	PGRP-LB
3R	11455875	11461425	11458312	4.82041	0.000696699	0.0176192	FBgn0046225	CG17230
3R	11461650	11462625	11462287	4.54907	0.00315214	0.070317	FBgn0267141	CR45581
3R	11461650	11462625	11462287	4.54907	0.00315214	0.070317	FBgn0037906	PGRP-LB
3L	17530950	17534775	17532412	4.80891	0.000579714	0.00360723	FBgn0023197	Jon74E
3L	17530950	17534775	17532412	4.80891	0.000579714	0.00360723	FBgn0259174	Nedd4
2R	9956850	9959625	9958687	4.51407	0.0014379	0.0727049	FBgn0033467	CG15863
2R	9956850	9959625	9958687	4.51407	0.0014379	0.0727049	FBgn0011656	Mef2
2L	3654975	3655725	3655687	4.74635	0.00141901	0.000225646	FBgn0085369	CG34340
2L	3654975	3655725	3655687	4.74635	0.00141901	0.000225646	FBgn0000721	for
2L	3656100	3657600	3657262	5.44249	0.000929584	0.00415742	FBgn0085369	CG34340
2L	3656100	3657600	3657262	5.44249	0.000929584	0.00415742	FBgn0000721	for
X	13952550	13955700	13953262	5.18944	0.000434023	0.0685394	FBgn0030536	CG11068
X	13952550	13955700	13953262	5.18944	0.000434023	0.0685394	FBgn0267033	mamo
2L	3712875	3713700	3713137	4.43784	0.00240723	2.6437e-05	FBgn0031566	CG2818
2L	3712875	3713700	3713137	4.43784	0.00240723	2.6437e-05	FBgn0051955	CG31955
3L	11818800	11819475	11818912	4.09461	0.00452541	0.0694516	FBgn0036212	CG11597
3L	11818800	11819475	11818912	4.09461	0.00452541	0.0694516	FBgn0036211	CG5946
3L	17603625	17605050	17603887	6.05254	2.77548e-05	0.0557698	FBgn0036740	Vps60
3L	17603625	17605050	17603887	6.05254	2.77548e-05	0.0557698	FBgn0086080	snoRNA:Me28S-A576
3L	17603625	17605050	17603887	6.05254	2.77548e-05	0.0557698	FBgn0000567	Eip74EF
2L	3775350	3776025	3775687	4.37395	0.00262483	0.0445605	FBgn0051960	CG31960
2L	3775350	3776025	3775687	4.37395	0.00262483	0.0445605	FBgn0004893	bowl
3R	11461650	11462625	11462287	4.54907	0.00315214	0.070317	FBgn0046225	CG17230
3R	11465475	11466675	11465737	4.13292	0.00419767	0.0334403	FBgn0267141	CR45581
3R	11465475	11466675	11465737	4.13292	0.00419767	0.0334403	FBgn0037906	PGRP-LB
X	7295850	7296525	7296262	3.94078	0.00536791	0.0284345	FBgn0024250	brk
X	7295850	7296525	7296262	3.94078	0.00536791	0.0284345	FBgn0025549	unc-119
X	7295850	7296525	7296262	3.94078	0.00536791	0.0284345	FBgn0265457	CR44357
X	7295850	7296525	7296262	3.94078	0.00536791	0.0284345	FBgn0029941	CG1677
3R	11465475	11466675	11465737	4.13292	0.00419767	0.0334403	FBgn0046225	CG17230
3R	11561325	11563725	11562637	4.89953	0.00091448	0.082272	FBgn0263316	Mrp4
3L	10862100	10863225	10862512	4.7988	0.000832861	0.0629108	FBgn0036104	CG6418
3L	10862100	10863225	10862512	4.7988	0.000832861	0.0629108	FBgn0026160	tna
2R	9956850	9959625	9958687	4.51407	0.0014379	0.0727049	FBgn0033466	Pal1
2R	10044225	10044975	10044337	3.85401	0.00517285	0.0232935	FBgn0040773	CoVIIc
2R	10044225	10044975	10044337	3.85401	0.00517285	0.0232935	FBgn0265341	CR44295
2L	3776175	3779325	3777562	7.62035	2.45442e-06	0.0403724	FBgn0051960	CG31960
2L	3776175	3779325	3777562	7.62035	2.45442e-06	0.0403724	FBgn0004893	bowl
2L	3942525	3944400	3944062	4.56383	0.00158268	0.000549746	FBgn0264341	CG43797
2L	3942525	3944400	3944062	4.56383	0.00158268	0.000549746	FBgn0051773	CG31773
3R	11561325	11563725	11562637	4.89953	0.00091448	0.082272	FBgn0037913	fabp
3R	11561325	11563725	11562637	4.89953	0.00091448	0.082272	FBgn0037912	sea
3R	11564475	11567700	11565112	4.85939	0.000409827	0.00852557	FBgn0263316	Mrp4
3R	11564475	11567700	11565112	4.85939	0.000409827	0.00852557	FBgn0037913	fabp
3R	11564475	11567700	11565112	4.85939	0.000409827	0.00852557	FBgn0037912	sea
2L	3942525	3944400	3944062	4.56383	0.00158268	0.000549746	FBgn0051774	fred
2L	4031400	4033350	4032487	4.73029	0.00175197	0.0240796	FBgn0266319	CR44984
3L	9419250	9427500	9425287	4.7341	0.000139198	0.0728085	FBgn0023129	aay
3L	9419250	9427500	9425287	4.7341	0.000139198	0.0728085	FBgn0035988	CG3982
3L	9419250	9427500	9425287	4.7341	0.000139198	0.0728085	FBgn0035989	CG3967
3L	9419250	9427500	9425287	4.7341	0.000139198	0.0728085	FBgn0015296	Shc
3L	3389250	3391050	3389437	4.60041	0.00204215	0.0272065	FBgn0267301	CR45737
3L	3389250	3391050	3389437	4.60041	0.00204215	0.0272065	FBgn0035445	CG12014
3L	1085325	1086750	1086487	3.84411	0.0064807	0.0452654	FBgn0025525	bab2
3L	1085325	1086750	1086487	3.84411	0.0064807	0.0452654	FBgn0004870	bab1
X	22836975	22841775	22839487	4.7263	0.00129523	0.0557338	FBgn0263665	CR43656
X	22836975	22841775	22839487	4.7263	0.00129523	0.0557338	FBgn0259677	CG42346
X	22836975	22841775	22839487	4.7263	0.00129523	0.0557338	FBgn0000719	fog
X	3673275	3679350	3676987	4.74108	0.00026562	0.00453121	FBgn0266549	CR45102
X	3673275	3679350	3676987	4.74108	0.00026562	0.00453121	FBgn0023215	Mnt
2L	4031400	4033350	4032487	4.73029	0.00175197	0.0240796	FBgn0000547	ed
2L	4114875	4120050	4119412	4.99053	0.000303527	0.0288241	FBgn0020376	Sr-CIII
3R	11569050	11571300	11569312	5.57405	0.000375468	0.0186288	FBgn0263316	Mrp4
3R	11569050	11571300	11569312	5.57405	0.000375468	0.0186288	FBgn0037913	fabp
3R	11648100	11650650	11648812	5.14315	0.000304616	0.0448639	FBgn0037926	Elp1
3L	3772125	3780900	3779512	5.63236	0.000163042	0.00322151	FBgn0052266	CG32266
3L	3772125	3780900	3779512	5.63236	0.000163042	0.00322151	FBgn0035458	ppk27
3L	3772125	3780900	3779512	5.63236	0.000163042	0.00322151	FBgn0052264	CG32264
3R	11648100	11650650	11648812	5.14315	0.000304616	0.0448639	FBgn0264986	CR44137
3R	11648100	11650650	11648812	5.14315	0.000304616	0.0448639	FBgn0262081	Csk
X	17627100	17627775	17627362	3.85901	0.00529696	0.0254915	FBgn0030851	CG8326
X	17627100	17627775	17627362	3.85901	0.00529696	0.0254915	FBgn0030850	stas
2R	10044225	10044975	10044337	3.85401	0.00517285	0.0232935	FBgn0033476	oys
2R	10045500	10050000	10046437	4.96778	0.000567207	0.00128336	FBgn0040773	CoVIIc
2L	4114875	4120050	4119412	4.99053	0.000303527	0.0288241	FBgn0086032	snoRNA:Me28S-C437
2L	4114875	4120050	4119412	4.99053	0.000303527	0.0288241	FBgn0000547	ed
2L	4123875	4126875	4126012	5.47256	0.00020374	0.069767	FBgn0031585	CG2955
2R	10045500	10050000	10046437	4.96778	0.000567207	0.00128336	FBgn0265341	CR44295
2R	10045500	10050000	10046437	4.96778	0.000567207	0.00128336	FBgn0033476	oys
2R	10075950	10082550	10081462	5.33427	0.000241552	0.00724361	FBgn0033483	egr
2R	10075950	10082550	10081462	5.33427	0.000241552	0.00724361	FBgn0033482	CG1371
2R	10075950	10082550	10081462	5.33427	0.000241552	0.00724361	FBgn0263201	scaRNA:MeU1b-A234
X	10581150	10582950	10581262	4.91217	0.000315762	0.0755096	FBgn0067052	Rab9D
X	10581150	10582950	10581262	4.91217	0.000315762	0.0755096	FBgn0030215	CG15296
X	10581150	10582950	10581262	4.91217	0.000315762	0.0755096	FBgn0085443	spri
2R	10123800	10128900	10124662	4.92726	0.000943658	0.000866069	FBgn0050011	gem
2R	10123800	10128900	10124662	4.92726	0.000943658	0.000866069	FBgn0010531	Ccs
3R	11665800	11666925	11666212	4.58172	0.00113106	0.00988427	FBgn0037930	CG14715
3R	11665800	11666925	11666212	4.58172	0.00113106	0.00988427	FBgn0259227	CG42327
2R	10155525	10156875	10156837	4.61367	0.00207185	0.00263314	FBgn0265512	mlt
2R	10155525	10156875	10156837	4.61367	0.00207185	0.00263314	FBgn0266626	CR45133
2R	10155525	10156875	10156837	4.61367	0.00207185	0.00263314	FBgn0033494	KCNQ
X	6799275	6803625	6802162	5.40812	0.000350993	0.00909606	FBgn0029903	pod1
X	6799275	6803625	6802162	5.40812	0.000350993	0.00909606	FBgn0259228	C3G
3L	11555250	11556975	11555962	5.04863	0.000505043	0.0877337	FBgn0036173	CG7394
3L	11555250	11556975	11555962	5.04863	0.000505043	0.0877337	FBgn0259481	Mob2
X	340275	340575	340537	3.7506	0.00883282	0.0240221	FBgn0262810	CG43181
X	340275	340575	340537	3.7506	0.00883282	0.0240221	FBgn0052816	CG32816
X	340275	340575	340537	3.7506	0.00883282	0.0240221	FBgn0024989	CG3777
2R	10157775	10168875	10165762	5.90325	6.16386e-05	0.0119559	FBgn0085250	CG34221
2R	10157775	10168875	10165762	5.90325	6.16386e-05	0.0119559	FBgn0265512	mlt
2R	10157775	10168875	10165762	5.90325	6.16386e-05	0.0119559	FBgn0033494	KCNQ
X	6612975	6615150	6613012	5.39705	4.53402e-05	0.0147461	FBgn0029880	CG14443
X	6612975	6615150	6613012	5.39705	4.53402e-05	0.0147461	FBgn0029881	pigs
3L	14668575	14669700	14669212	4.36127	0.00321937	0.00067246	FBgn0262581	CG43121
3L	14668575	14669700	14669212	4.36127	0.00321937	0.00067246	FBgn0267548	CR45888
3L	14668575	14669700	14669212	4.36127	0.00321937	0.00067246	FBgn0041604	dlp
X	15811575	15814725	15812887	5.42905	0.000150312	0.0146603	FBgn0000319	Chc
X	15811575	15814725	15812887	5.42905	0.000150312	0.0146603	FBgn0030696	CG8509
X	15811575	15814725	15812887	5.42905	0.000150312	0.0146603	FBgn0003345	sd
2R	10188450	10192425	10190212	5.11789	0.000448998	0.0164668	FBgn0085250	CG34221
2R	10188450	10192425	10190212	5.11789	0.000448998	0.0164668	FBgn0265512	mlt
2R	10188450	10192425	10190212	5.11789	0.000448998	0.0164668	FBgn0033494	KCNQ
2R	10252200	10252425	10252237	4.05222	0.00693007	0.0909729	FBgn0033501	CG12911
X	21323250	21324675	21324187	4.27879	0.00248909	3.21961e-05	FBgn0031174	CG1486
X	21323250	21324675	21324187	4.27879	0.00248909	3.21961e-05	FBgn0029067	Dd
2L	4123875	4126875	4126012	5.47256	0.00020374	0.069767	FBgn0014033	Sr-CI
2L	4196100	4198275	4196512	4.81874	0.000867839	0.00832557	FBgn0001075	ft
3R	11687775	11688900	11688487	4.67627	0.00184616	0.00105851	FBgn0037936	CG6908
3R	11687775	11688900	11688487	4.67627	0.00184616	0.00105851	FBgn0037935	CG6834
2L	4196100	4198275	4196512	4.81874	0.000867839	0.00832557	FBgn0031589	CG3714
2L	4332975	4336500	4333762	5.25048	0.00027342	0.0417833	FBgn0020762	Atet
2L	4332975	4336500	4333762	5.25048	0.00027342	0.0417833	FBgn0028482	CG16857
2L	4364850	4367625	4366237	7.26833	2.80837e-06	0.0306537	FBgn0031597	CG17612
2R	10252200	10252425	10252237	4.05222	0.00693007	0.0909729	FBgn0003660	Syb
2R	10252200	10252425	10252237	4.05222	0.00693007	0.0909729	FBgn0033500	CG12913
2R	10269900	10277625	10273987	5.91973	6.73474e-05	0.00135474	FBgn0028426	JhI-1
2L	4364850	4367625	4366237	7.26833	2.80837e-06	0.0306537	FBgn0266903	CR45363
2L	4364850	4367625	4366237	7.26833	2.80837e-06	0.0306537	FBgn0026319	Traf4
3L	14790525	14791050	14790787	3.91791	0.00804041	0.0378315	FBgn0029148	NHP2
3L	14790525	14791050	14790787	3.91791	0.00804041	0.0378315	FBgn0036451	CG9425
3R	11756250	11764725	11761762	5.164	0.000595036	0.000845527	FBgn0265276	l(3)neo38
3R	11756250	11764725	11761762	5.164	0.000595036	0.000845527	FBgn0017581	Lk6
X	13128225	13129500	13129012	4.80494	0.000961968	0.00022788	FBgn0052638	CG32638
X	13128225	13129500	13129012	4.80494	0.000961968	0.00022788	FBgn0065101	snmRNA:204
X	13128225	13129500	13129012	4.80494	0.000961968	0.00022788	FBgn0030451	CG15717
X	13128225	13129500	13129012	4.80494	0.000961968	0.00022788	FBgn0030452	MFS10
2R	10269900	10277625	10273987	5.91973	6.73474e-05	0.00135474	FBgn0033504	CAP
2R	10302300	10305300	10302562	4.9017	0.000990709	0.00753633	FBgn0028426	JhI-1
3R	11773650	11775750	11774737	4.79137	0.00134641	0.000478559	FBgn0267155	CR45595
3R	11773650	11775750	11774737	4.79137	0.00134641	0.000478559	FBgn0265276	l(3)neo38
3L	21034500	21038325	21038137	5.95145	1.80455e-05	0.0543703	FBgn0026179	siz
3L	21034500	21038325	21038137	5.95145	1.80455e-05	0.0543703	FBgn0037046	CG10581
X	10784625	10786650	10784737	4.67599	0.000950454	2.27834e-05	FBgn0262735	Imp
X	10784625	10786650	10784737	4.67599	0.000950454	2.27834e-05	FBgn0003360	sesB
X	10784625	10786650	10784737	4.67599	0.000950454	2.27834e-05	FBgn0025111	Ant2
2L	4810425	4814625	4811137	7.21119	8.43028e-08	0.0267629	FBgn0266835	CR45297
2L	4810425	4814625	4811137	7.21119	8.43028e-08	0.0267629	FBgn0031629	Clect27
2L	4810425	4814625	4811137	7.21119	8.43028e-08	0.0267629	FBgn0031630	CG15629
2L	4847100	4847475	4847137	3.84178	0.00758761	0.022512	FBgn0031638	CG11927
2L	4847100	4847475	4847137	3.84178	0.00758761	0.022512	FBgn0031637	mxt
2L	4981575	4982175	4981687	4.45975	0.00275686	0.0190533	FBgn0083962	CG34126
X	12684300	12685125	12684712	4.45588	0.0020154	0.00943929	FBgn0030417	CG15725
X	12684300	12685125	12684712	4.45588	0.0020154	0.00943929	FBgn0265523	Smr
3R	11778750	11781525	11779462	5.67925	0.000205188	0.0273669	FBgn0267155	CR45595
3R	11778750	11781525	11779462	5.67925	0.000205188	0.0273669	FBgn0265276	l(3)neo38
3R	11778750	11781525	11779462	5.67925	0.000205188	0.0273669	FBgn0037949	CG17360
3R	11886750	11888700	11888437	4.70187	0.00129711	0.0416043	FBgn0037962	CG6971
3L	16037775	16039875	16038637	4.344	0.00211287	0.0540109	FBgn0260635	Diap1
3L	16037775	16039875	16038637	4.344	0.00211287	0.0540109	FBgn0036560	CG5895
2R	10302300	10305300	10302562	4.9017	0.000990709	0.00753633	FBgn0033504	CAP
2R	10421400	10422375	10421812	4.7885	0.00107794	0.0131476	FBgn0053474	CG33474
3R	11886750	11888700	11888437	4.70187	0.00129711	0.0416043	FBgn0037960	mthl5
3R	11886750	11888700	11888437	4.70187	0.00129711	0.0416043	FBgn0051368	CG31368
3R	11947875	11950350	11948212	4.98161	0.000434675	0.0106035	FBgn0051211	CG31211
X	19259850	19261500	19261462	4.53459	0.000596663	0.0252609	FBgn0040068	Vav
X	19259850	19261500	19261462	4.53459	0.000596663	0.0252609	FBgn0031006	rictor
3L	16656375	16661775	16657537	5.07274	0.000183027	0.0502854	FBgn0010223	Galphaf
3L	16656375	16661775	16657537	5.07274	0.000183027	0.0502854	FBgn0041721	snRNA:U12:73B
3L	16656375	16661775	16657537	5.07274	0.000183027	0.0502854	FBgn0260960	Baldspot
X	6852525	6857175	6855337	5.20019	0.000253876	0.0733896	FBgn0267087	CR45531
X	6852525	6857175	6855337	5.20019	0.000253876	0.0733896	FBgn0029915	CG14434
3L	16667625	16668675	16667962	4.22398	0.00396212	0.0491807	FBgn0266776	CR45241
3L	16667625	16668675	16667962	4.22398	0.00396212	0.0491807	FBgn0267697	CR46033
3L	16667625	16668675	16667962	4.22398	0.00396212	0.0491807	FBgn0010223	Galphaf
3R	11947875	11950350	11948212	4.98161	0.000434675	0.0106035	FBgn0037964	CG14731
3R	11947875	11950350	11948212	4.98161	0.000434675	0.0106035	FBgn0037963	Cad87A
3R	11962950	11963325	11963062	3.82043	0.00848216	0.0158556	FBgn0000147	aurA
3R	11962950	11963325	11963062	3.82043	0.00848216	0.0158556	FBgn0260741	CG3281
2L	4981575	4982175	4981687	4.45975	0.00275686	0.0190533	FBgn0031664	CG8892
2L	4997775	5000250	4999012	5.24379	0.00047025	0.0170866	FBgn0265968	Tfb5
2R	10421400	10422375	10421812	4.7885	0.00107794	0.0131476	FBgn0033519	CG11825
2R	10423275	10424925	10423687	4.91135	0.00110422	0.0192402	FBgn0033520	Prx2540-1
3L	1793400	1794675	1794337	4.43834	0.00198625	0.00158648	FBgn0011573	Cdc37
3L	1793400	1794675	1794337	4.43834	0.00198625	0.00158648	FBgn0024510	dlt
3L	1793400	1794675	1794337	4.43834	0.00198625	0.00158648	FBgn0250789	alpha-Spec
3L	2755800	2758200	2757787	4.75724	0.00154766	0.0487647	FBgn0035370	Non2
3L	2755800	2758200	2757787	4.75724	0.00154766	0.0487647	FBgn0020509	Acp62F
3L	2755800	2758200	2757787	4.75724	0.00154766	0.0487647	FBgn0052296	Mrtf
X	9638175	9643125	9641812	4.76744	0.000744232	0.007732	FBgn0030148	CG3106
X	9638175	9643125	9641812	4.76744	0.000744232	0.007732	FBgn0028341	l(1)G0232
X	19156650	19158975	19158637	4.44169	0.00176593	0.024562	FBgn0030989	Inx5
X	19156650	19158975	19158637	4.44169	0.00176593	0.024562	FBgn0261461	RhoGAP18B
2R	10423275	10424925	10423687	4.91135	0.00110422	0.0192402	FBgn0053474	CG33474
2R	10423275	10424925	10423687	4.91135	0.00110422	0.0192402	FBgn0033519	CG11825
2R	10427925	10429500	10428937	4.99227	0.000863554	0.0625583	FBgn0262114	RanBPM
3R	11968125	11970150	11968537	4.34456	0.00139993	0.0430129	FBgn0260744	Tango9
3R	11968125	11970150	11968537	4.34456	0.00139993	0.0430129	FBgn0260743	GC1
3R	11982600	11983200	11982937	4.20143	0.00353244	0.0130257	FBgn0037975	CG3397
2L	4997775	5000250	4999012	5.24379	0.00047025	0.0170866	FBgn0053113	Rtnl1
2L	5043975	5046225	5044987	4.40917	0.00285142	0.00210807	FBgn0031675	CG9121
2L	5043975	5046225	5044987	4.40917	0.00285142	0.00210807	FBgn0264743	CG44001
3R	11982600	11983200	11982937	4.20143	0.00353244	0.0130257	FBgn0037974	CG12224
3R	11984475	11985225	11984812	4.87561	0.00136005	0.000627246	FBgn0260745	mfas
3R	11984475	11985225	11984812	4.87561	0.00136005	0.000627246	FBgn0037975	CG3397
2L	5043975	5046225	5044987	4.40917	0.00285142	0.00210807	FBgn0031673	CG31650
2L	5043975	5046225	5044987	4.40917	0.00285142	0.00210807	FBgn0053995	CG33995
3L	1967550	1968750	1968637	4.80972	0.0012069	0.0158567	FBgn0035299	CG11815
3L	1967550	1968750	1968637	4.80972	0.0012069	0.0158567	FBgn0027547	CG1927
2R	10427925	10429500	10428937	4.99227	0.000863554	0.0625583	FBgn0033521	CG12896
2R	10437075	10439325	10438762	5.62047	0.00013395	0.0610409	FBgn0001122	Galphao
3L	15230250	15233025	15232312	4.95446	0.00101171	0.0327417	FBgn0029114	Tollo
3L	15230250	15233025	15232312	4.95446	0.00101171	0.0327417	FBgn0036490	CG6888
2R	10437075	10439325	10438762	5.62047	0.00013395	0.0610409	FBgn0033523	CG12895
2R	10474950	10478925	10477837	5.36301	0.00044089	0.001001	FBgn0266627	CR45134
2R	10474950	10478925	10477837	5.36301	0.00044089	0.001001	FBgn0261862	whd
X	5756175	5757675	5756512	5.0661	0.000750367	0.0123141	FBgn0013987	MAPk-Ak2
X	5756175	5757675	5756512	5.0661	0.000750367	0.0123141	FBgn0029801	CG15771
X	5756175	5757675	5756512	5.0661	0.000750367	0.0123141	FBgn0267084	CR45528
2R	10530000	10531425	10531087	4.52201	0.00187546	0.00434357	FBgn0263466	snoRNA:lola-a
2R	10530000	10531425	10531087	4.52201	0.00187546	0.00434357	FBgn0264817	pre-lola-G
2L	5043975	5046225	5044987	4.40917	0.00285142	0.00210807	FBgn0264742	CG44000
2L	5096550	5097150	5096662	3.937	0.00448355	0.0371232	FBgn0031684	CG8680
2L	5096550	5097150	5096662	3.937	0.00448355	0.0371232	FBgn0031683	CG4230
X	7010925	7011900	7011862	4.00392	0.00522485	0.000494111	FBgn0052736	CG32736
X	7010925	7011900	7011862	4.00392	0.00522485	0.000494111	FBgn0000330	cm
X	7010925	7011900	7011862	4.00392	0.00522485	0.000494111	FBgn0259204	CG42308
X	13930425	13933800	13932862	4.01159	0.00198129	0.0171246	FBgn0030536	CG11068
X	13930425	13933800	13932862	4.01159	0.00198129	0.0171246	FBgn0267033	mamo
3L	22004100	22007775	22005487	4.58099	0.000971969	0.00125243	FBgn0037147	CG7140
3L	22004100	22007775	22005487	4.58099	0.000971969	0.00125243	FBgn0000045	Act79B
3L	1381800	1382850	1381837	4.3372	0.00307449	0.00169278	FBgn0011851	tRNA:E4:62Aa
3L	1381800	1382850	1381837	4.3372	0.00307449	0.00169278	FBgn0052329	tRNA:CR32329
3L	1381800	1382850	1381837	4.3372	0.00307449	0.00169278	FBgn0267487	Ptp61F
3L	1381800	1382850	1381837	4.3372	0.00307449	0.00169278	FBgn0003295	ru
2R	10530000	10531425	10531087	4.52201	0.00187546	0.00434357	FBgn0005630	lola
2R	10533750	10536900	10535287	5.67306	0.000135732	0.0025907	FBgn0263466	snoRNA:lola-a
2R	10533750	10536900	10535287	5.67306	0.000135732	0.0025907	FBgn0264817	pre-lola-G
2R	10533750	10536900	10535287	5.67306	0.000135732	0.0025907	FBgn0005630	lola
X	18789075	18790350	18789412	4.7877	0.000832392	0.0316328	FBgn0030960	Atg101
X	18789075	18790350	18789412	4.7877	0.000832392	0.0316328	FBgn0004462	Pk17E
3L	531750	533250	532012	4.55401	0.0014936	0.0314994	FBgn0035140	CG17180
3L	531750	533250	532012	4.55401	0.0014936	0.0314994	FBgn0085298	CG34269
3L	531750	533250	532012	4.55401	0.0014936	0.0314994	FBgn0001316	klar
2L	5147250	5153775	5147662	4.65502	0.00128249	0.000724243	FBgn0082990	snoRNA:Psi28S-2263
2L	5147250	5153775	5147662	4.65502	0.00128249	0.000724243	FBgn0261836	Msp300
2R	10533750	10536900	10535287	5.67306	0.000135732	0.0025907	FBgn0263481	snoRNA:lola-b
2R	10536975	10539375	10537237	5.98431	2.23907e-05	0.0417779	FBgn0263483	snoRNA:lola-d
2R	10536975	10539375	10537237	5.98431	2.23907e-05	0.0417779	FBgn0263482	snoRNA:lola-c
X	15496875	15503925	15497212	5.33927	0.000596663	0.0359635	FBgn0266182	CR44888
X	15496875	15503925	15497212	5.33927	0.000596663	0.0359635	FBgn0027287	Gmap
2R	10536975	10539375	10537237	5.98431	2.23907e-05	0.0417779	FBgn0005630	lola
2R	10547625	10548150	10547887	4.2683	0.00338436	0.044889	FBgn0263102	psq
X	1983750	1985025	1983787	4.97815	0.0015341	0.0641181	FBgn0023545	CG4406
X	1983750	1985025	1983787	4.97815	0.0015341	0.0641181	FBgn0264562	Hr4
2L	5209650	5211600	5210062	4.26026	0.00239784	0.0382019	FBgn0031689	Cyp28d1
2L	5209650	5211600	5210062	4.26026	0.00239784	0.0382019	FBgn0031688	Cyp28d2
3L	2553300	2554200	2553562	3.79842	0.00604985	0.00702402	FBgn0010909	msn
3L	2553300	2554200	2553562	3.79842	0.00604985	0.00702402	FBgn0260480	CG32295
3L	2553300	2554200	2553562	3.79842	0.00604985	0.00702402	FBgn0010905	Spn
3L	15566025	15567900	15567712	5.70446	2.01737e-05	0.0294152	FBgn0036512	CG16979
3L	15566025	15567900	15567712	5.70446	2.01737e-05	0.0294152	FBgn0267390	dop
X	3444675	3449625	3447187	6.68646	1.12537e-05	0.0243779	FBgn0029659	CG16782
X	3444675	3449625	3447187	6.68646	1.12537e-05	0.0243779	FBgn0029658	CG14269
X	3444675	3449625	3447187	6.68646	1.12537e-05	0.0243779	FBgn0266350	CR44999
X	3444675	3449625	3447187	6.68646	1.12537e-05	0.0243779	FBgn0029657	CG12535
2R	10547625	10548150	10547887	4.2683	0.00338436	0.044889	FBgn0266628	CR45135
2R	10553025	10554375	10553812	3.9748	0.00387965	0.0689623	FBgn0263102	psq
2L	5233050	5234175	5233237	4.21747	0.00219529	0.00424388	FBgn0003716	tkv
2L	5233050	5234175	5233237	4.21747	0.00219529	0.00424388	FBgn0051971	tRNA:CR31971
2L	5236050	5237925	5237587	4.3587	0.00254269	0.00229906	FBgn0003716	tkv
2L	5236050	5237925	5237587	4.3587	0.00254269	0.00229906	FBgn0051971	tRNA:CR31971
2L	5255700	5257800	5256637	5.01181	0.000682028	0.0216983	FBgn0265957	CR44744
2L	5255700	5257800	5256637	5.01181	0.000682028	0.0216983	FBgn0046776	CR14033
2L	5255700	5257800	5256637	5.01181	0.000682028	0.0216983	FBgn0003716	tkv
3L	14200800	14201475	14201137	4.397	0.00429586	0.0689401	FBgn0052141	CG32141
3L	14200800	14201475	14201137	4.397	0.00429586	0.0689401	FBgn0013718	nuf
3R	12083025	12090075	12086812	5.82815	0.00013617	0.0289908	FBgn0051361	dpr17
3R	12083025	12090075	12086812	5.82815	0.00013617	0.0289908	FBgn0037989	ATP8B
3L	8452425	8462850	8456437	4.88481	0.0001399	0.0110108	FBgn0262719	CG43163
3L	8452425	8462850	8456437	4.88481	0.0001399	0.0110108	FBgn0010825	Gug
3R	12365775	12366750	12366037	4.01314	0.00511492	0.0392922	FBgn0038020	GstD9
3R	12365775	12366750	12366037	4.01314	0.00511492	0.0392922	FBgn0042206	GstD10
3R	12368925	12371100	12370012	5.25047	0.000276421	0.00393837	FBgn0267679	CR46015
X	13324200	13325700	13324312	5.2656	0.000102643	0.0204924	FBgn0040309	Jafrac1
X	13324200	13325700	13324312	5.2656	0.000102643	0.0204924	FBgn0266376	CR45018
X	13324200	13325700	13324312	5.2656	0.000102643	0.0204924	FBgn0266375	IP3K2
2R	10553025	10554375	10553812	3.9748	0.00387965	0.0689623	FBgn0266628	CR45135
2R	10569075	10570650	10569337	5.14412	0.000813968	0.00230054	FBgn0033538	CG11883
2R	10569075	10570650	10569337	5.14412	0.000813968	0.00230054	FBgn0263102	psq
X	1378950	1382175	1379437	4.97719	0.000649417	0.00577792	FBgn0052813	CG32813
X	1378950	1382175	1379437	4.97719	0.000649417	0.00577792	FBgn0024986	CG3719
3L	270075	272850	271537	4.59255	0.00119765	0.00942669	FBgn0029002	miple2
3L	270075	272850	271537	4.59255	0.00119765	0.00942669	FBgn0027111	miple
3L	270075	272850	271537	4.59255	0.00119765	0.00942669	FBgn0052845	CG32845
3L	8870100	8873400	8871337	4.76554	0.000994155	0.0390864	FBgn0262788	CG43169
3L	8870100	8873400	8871337	4.76554	0.000994155	0.0390864	FBgn0267473	CR45823
3L	8870100	8873400	8871337	4.76554	0.000994155	0.0390864	FBgn0263930	dally
2R	10583025	10584450	10584262	3.8428	0.00374615	0.0647319	FBgn0033538	CG11883
2R	10583025	10584450	10584262	3.8428	0.00374615	0.0647319	FBgn0263102	psq
3R	12368925	12371100	12370012	5.25047	0.000276421	0.00393837	FBgn0001149	GstD1
3R	12380400	12381375	12380587	3.99029	0.00311961	0.0109163	FBgn0038028	CG10035
2R	10599000	10600125	10599412	4.53996	0.0039034	0.0117053	FBgn0033538	CG11883
2R	10599000	10600125	10599412	4.53996	0.0039034	0.0117053	FBgn0263102	psq
2R	10733475	10737000	10735762	5.52264	8.2099e-05	0.0339141	FBgn0024956	Mat1
3R	12380400	12381375	12380587	3.99029	0.00311961	0.0109163	FBgn0010044	GstD8
3R	12397725	12399525	12399112	4.3187	0.00418351	0.0244367	FBgn0038035	lig3
3R	12397725	12399525	12399112	4.3187	0.00418351	0.0244367	FBgn0038034	Cyp9f3Psi
2R	10733475	10737000	10735762	5.52264	8.2099e-05	0.0339141	FBgn0033544	CG7220
2R	10781175	10783200	10782187	4.57049	0.00142152	0.0190505	FBgn0265345	CR44299
X	7908600	7910100	7909687	4.7742	0.00121574	0.000859822	FBgn0029975	CG1444
X	7908600	7910100	7909687	4.7742	0.00121574	0.000859822	FBgn0029974	dpr14
3R	12397725	12399525	12399112	4.3187	0.00418351	0.0244367	FBgn0085431	CG34402
3R	12404775	12405900	12405112	4.49135	0.002198	0.000636505	FBgn0038038	CG5167
2R	10781175	10783200	10782187	4.57049	0.00142152	0.0190505	FBgn0263802	CR43605
2R	10781175	10783200	10782187	4.57049	0.00142152	0.0190505	FBgn0053144	CG33144
3R	12404775	12405900	12405112	4.49135	0.002198	0.000636505	FBgn0038037	Cyp9f2
3R	12449700	12451275	12450637	4.75049	0.000852467	0.00432221	FBgn0038054	CG5509
3L	10679850	10684575	10680487	5.34408	7.70211e-05	0.0338056	FBgn0036099	CG11811
3L	10679850	10684575	10680487	5.34408	7.70211e-05	0.0338056	FBgn0010762	simj
X	246300	247050	246487	3.82946	0.00762065	0.0108615	FBgn0259722	CG42376
X	246300	247050	246487	3.82946	0.00762065	0.0108615	FBgn0040372	G9a
3L	18179775	18180900	18180037	4.46851	0.00259939	0.0449806	FBgn0266769	CR45234
3L	18179775	18180900	18180037	4.46851	0.00259939	0.0449806	FBgn0003997	hid
3L	16955400	16959675	16958437	4.51955	0.000725937	0.00150563	FBgn0261547	Exn
3L	16955400	16959675	16958437	4.51955	0.000725937	0.00150563	FBgn0010352	Nc73EF
3L	16955400	16959675	16958437	4.51955	0.000725937	0.00150563	FBgn0036680	Cpr73D
3R	12449700	12451275	12450637	4.75049	0.000852467	0.00432221	FBgn0038053	CG18549
3R	12467775	12468825	12467887	3.7167	0.00798286	5.47746e-05	FBgn0052865	alphagamma-element:CR32865
3R	12467775	12468825	12467887	3.7167	0.00798286	5.47746e-05	FBgn0013277	Hsp70Ba
X	11717025	11717850	11717287	4.01668	0.00371814	0.0310516	FBgn0030330	Tango10
X	11717025	11717850	11717287	4.01668	0.00371814	0.0310516	FBgn0030329	prtp
X	8876100	8889150	8879362	5.74064	0.000183617	0.00790994	FBgn0030066	CG1885
X	8876100	8889150	8879362	5.74064	0.000183617	0.00790994	FBgn0011661	Moe
2L	5288925	5307375	5300812	5.97609	9.90433e-06	0.0186183	FBgn0016076	vri
2L	5288925	5307375	5300812	5.97609	9.90433e-06	0.0186183	FBgn0265955	CR44742
3R	12477600	12478500	12478462	3.7456	0.00752577	2.96014e-05	FBgn0051354	Hsp70Bbb
3R	12477600	12478500	12478462	3.7456	0.00752577	2.96014e-05	FBgn0052865	alphagamma-element:CR32865
3L	9896925	9898650	9897262	6.50647	2.68679e-05	0.0474255	FBgn0036059	nudE
3L	9896925	9898650	9897262	6.50647	2.68679e-05	0.0474255	FBgn0036058	CG6707
3L	10659300	10661850	10659562	5.40043	0.000233997	0.0869577	FBgn0036096	CG8003
3L	10659300	10661850	10659562	5.40043	0.000233997	0.0869577	FBgn0036094	CG14153
3L	10659300	10661850	10659562	5.40043	0.000233997	0.0869577	FBgn0052066	CG32066
X	9075225	9076200	9075487	4.72224	0.00144031	0.0543108	FBgn0030081	CG7246
X	9075225	9076200	9075487	4.72224	0.00144031	0.0543108	FBgn0265413	CG44325
3L	15235425	15236175	15235462	5.19074	0.000396875	0.0442153	FBgn0029114	Tollo
3L	15235425	15236175	15235462	5.19074	0.000396875	0.0442153	FBgn0036490	CG6888
X	423000	424350	423787	4.26264	0.0028817	0.0107325	FBgn0011822	pcl
X	423000	424350	423787	4.26264	0.0028817	0.0107325	FBgn0002561	l(1)sc
X	423000	424350	423787	4.26264	0.0028817	0.0107325	FBgn0052816	CG32816
3R	12502125	12502950	12502312	3.80114	0.00796278	0.0283292	FBgn0051354	Hsp70Bbb
3R	12502125	12502950	12502312	3.80114	0.00796278	0.0283292	FBgn0052865	alphagamma-element:CR32865
3R	12505200	12506325	12506137	3.91184	0.00560653	0.0162423	FBgn0013278	Hsp70Bb
3R	12505200	12506325	12506137	3.91184	0.00560653	0.0162423	FBgn0051354	Hsp70Bbb
3R	12508500	12509625	12509362	3.82271	0.00504727	0.0343859	FBgn0013279	Hsp70Bc
3R	12508500	12509625	12509362	3.82271	0.00504727	0.0343859	FBgn0013278	Hsp70Bb
3R	12594825	12595650	12594937	3.7677	0.00672777	0.0147357	FBgn0267681	CR46017
3R	12594825	12595650	12594937	3.7677	0.00672777	0.0147357	FBgn0038063	Octbeta2R
3R	12627150	12628575	12627787	4.11867	0.00317199	0.0125511	FBgn0038065	Snx3
2R	10805400	10809825	10807237	4.6482	0.00114473	0.00666709	FBgn0033547	CG12935
2R	10805400	10809825	10807237	4.6482	0.00114473	0.00666709	FBgn0027499	wde
X	2192850	2198025	2196637	5.17016	0.000438018	0.0113849	FBgn0263628	CR43637
X	2192850	2198025	2196637	5.17016	0.000438018	0.0113849	FBgn0029603	CG14053
X	2192850	2198025	2196637	5.17016	0.000438018	0.0113849	FBgn0023549	Mct1
2L	5288925	5307375	5300812	5.97609	9.90433e-06	0.0186183	FBgn0267294	CR45730
2L	5546400	5547375	5546812	4.80894	0.00113022	0.00173629	FBgn0031717	Oscillin
2L	5546400	5547375	5546812	4.80894	0.00113022	0.00173629	FBgn0002525	Lam
2L	5547450	5547750	5547637	3.9627	0.00636173	0.00573118	FBgn0031718	CG14014
2L	5547450	5547750	5547637	3.9627	0.00636173	0.00573118	FBgn0031717	Oscillin
2L	5805375	5806050	5805862	4.39517	0.0027322	0.0596774	FBgn0031741	CG11034
X	12600975	12601950	12601687	4.49661	0.00249131	0.0240261	FBgn0030406	CG1463
X	12600975	12601950	12601687	4.49661	0.00249131	0.0240261	FBgn0052654	Sec16
3L	782550	783975	783262	4.43434	0.0031662	0.0820441	FBgn0035161	CG13898
3L	782550	783975	783262	4.43434	0.0031662	0.0820441	FBgn0052481	tRNA:CR32481
3R	12627150	12628575	12627787	4.11867	0.00317199	0.0125511	FBgn0005671	Vha55
3R	12645975	12650925	12647812	4.83491	0.000773703	0.00969671	FBgn0038071	Dtg
2L	5805375	5806050	5805862	4.39517	0.0027322	0.0596774	FBgn0031740	CG7239
2L	5899725	5903700	5899912	4.81652	0.000782175	0.023655	FBgn0265790	CR44579
2L	5899725	5903700	5899912	4.81652	0.000782175	0.023655	FBgn0002855	Acp26Aa
2L	5899725	5903700	5899912	4.81652	0.000782175	0.023655	FBgn0031747	CG9021
2L	5944500	5945400	5944762	4.66615	0.00148124	0.000334903	FBgn0266321	CR44986
2L	5944500	5945400	5944762	4.66615	0.00148124	0.000334903	FBgn0001128	Gpdh
2L	5977050	5978250	5977987	3.83752	0.00497601	0.0377252	FBgn0001942	eIF-4a
2L	5977050	5978250	5977987	3.83752	0.00497601	0.0377252	FBgn0000308	chic
2R	10853700	10857375	10854487	5.35572	0.000309405	0.00237967	FBgn0265348	CR44302
2R	10853700	10857375	10854487	5.35572	0.000309405	0.00237967	FBgn0266629	CR45136
2R	10853700	10857375	10854487	5.35572	0.000309405	0.00237967	FBgn0050015	CG30015
3R	12645975	12650925	12647812	4.83491	0.000773703	0.00969671	FBgn0038070	CG6753
3R	12687675	12689775	12688312	4.409	0.00187649	0.0191847	FBgn0005355	Su(fu)
X	9644400	9647475	9646237	5.12884	0.000552995	0.00165582	FBgn0030148	CG3106
X	9644400	9647475	9646237	5.12884	0.000552995	0.00165582	FBgn0028341	l(1)G0232
X	9661200	9665550	9663262	5.02019	0.000557444	0.00976104	FBgn0261617	nej
X	9661200	9665550	9663262	5.02019	0.000557444	0.00976104	FBgn0030148	CG3106
3R	12687675	12689775	12688312	4.409	0.00187649	0.0191847	FBgn0001296	kar
3R	12699375	12702000	12700837	4.92132	0.000974874	0.00177376	FBgn0038080	CG12279
2R	10858200	10859475	10858912	4.43968	0.00232833	0.0323402	FBgn0265348	CR44302
2R	10858200	10859475	10858912	4.43968	0.00232833	0.0323402	FBgn0266629	CR45136
X	11621475	11622525	11622187	3.76224	0.00604799	0.0165401	FBgn0004370	Ptp10D
X	11621475	11622525	11622187	3.76224	0.00604799	0.0165401	FBgn0002723	Met
2R	10858200	10859475	10858912	4.43968	0.00232833	0.0323402	FBgn0050015	CG30015
2R	10870950	10875525	10875487	5.39506	0.000272724	0.0253031	FBgn0265348	CR44302
3L	7910925	7912125	7911412	4.37556	0.00251787	0.00666129	FBgn0035824	CG8281
3L	7910925	7912125	7911412	4.37556	0.00251787	0.00666129	FBgn0003041	pbl
2L	5978325	5979375	5978512	4.61846	0.000895601	0.00883033	FBgn0001942	eIF-4a
2L	5978325	5979375	5978512	4.61846	0.000895601	0.00883033	FBgn0000308	chic
2L	5982375	5983875	5982637	4.45257	0.00151036	0.0146074	FBgn0001941	ifc
2L	5982375	5983875	5982637	4.45257	0.00151036	0.0146074	FBgn0001942	eIF-4a
2L	5986800	5989275	5987662	4.58652	0.00178598	0.00407705	FBgn0031759	lid
2L	5986800	5989275	5987662	4.58652	0.00178598	0.00407705	FBgn0001941	ifc
4	659400	660825	659887	4.09222	0.00398532	2.65287e-05	FBgn0024728	Slip1
4	659400	660825	659887	4.09222	0.00398532	2.65287e-05	FBgn0051992	gw
X	10361250	10366425	10363912	4.77104	0.000868409	0.0281377	FBgn0052679	CG32679
X	10361250	10366425	10363912	4.77104	0.000868409	0.0281377	FBgn0028331	l(1)G0289
3R	12699375	12702000	12700837	4.92132	0.000974874	0.00177376	FBgn0016693	Past1
3R	12715350	12720825	12718912	5.64707	0.000176837	0.002002	FBgn0265162	CR44231
X	5428350	5429775	5428612	4.57058	0.00199458	0.00509712	FBgn0267073	CR45517
X	5428350	5429775	5428612	4.57058	0.00199458	0.00509712	FBgn0029765	CG16756
X	5428350	5429775	5428612	4.57058	0.00199458	0.00509712	FBgn0029766	CG15784
3L	2812350	2813775	2813137	3.83557	0.00426753	0.0131395	FBgn0265724	CR44531
3L	2812350	2813775	2813137	3.83557	0.00426753	0.0131395	FBgn0263392	Tet
3L	18196800	18199125	18198487	4.5984	0.00169126	0.00491338	FBgn0036782	CG7320
3L	18196800	18199125	18198487	4.5984	0.00169126	0.00491338	FBgn0266769	CR45234
2L	5997375	5999400	5998687	4.88363	0.00147167	0.00565178	FBgn0031760	Tsp26A
2L	5997375	5999400	5998687	4.88363	0.00147167	0.00565178	FBgn0031759	lid
3R	12715350	12720825	12718912	5.64707	0.000176837	0.002002	FBgn0002719	Men
3R	12960675	12961875	12961087	4.03106	0.00507389	0.0137292	FBgn0087021	Spc25
X	19577775	19579425	19577962	4.79215	0.00106881	0.0964071	FBgn0031031	CG14218
X	19577775	19579425	19577962	4.79215	0.00106881	0.0964071	FBgn0031030	Tao
X	3717825	3719550	3718387	5.43951	0.000202101	0.0135106	FBgn0086899	tlk
X	3717825	3719550	3718387	5.43951	0.000202101	0.0135106	FBgn0015286	Rala
3L	108975	110475	109312	4.45375	0.00422767	0.00635639	FBgn0266950	CR45401
3L	108975	110475	109312	4.45375	0.00422767	0.00635639	FBgn0040688	CG12483
2L	6045675	6047325	6045937	4.53336	0.00241385	0.0394244	FBgn0029161	slmo
2L	6045675	6047325	6045937	4.53336	0.00241385	0.0394244	FBgn0000052	ade2
3L	8073825	8076600	8074237	4.31742	0.00257006	0.0226167	FBgn0264705	CR43974
3L	8073825	8076600	8074237	4.31742	0.00257006	0.0226167	FBgn0260968	CG42591
3L	8073825	8076600	8074237	4.31742	0.00257006	0.0226167	FBgn0262579	Ect4
2R	10870950	10875525	10875487	5.39506	0.000272724	0.0253031	FBgn0050015	CG30015
2R	10870950	10875525	10875487	5.39506	0.000272724	0.0253031	FBgn0050016	CG30016
2R	11046375	11048550	11047012	5.19813	0.000231111	0.00507475	FBgn0262817	CG43188
2L	6045675	6047325	6045937	4.53336	0.00241385	0.0394244	FBgn0085208	CG34179
2L	6077775	6079725	6078937	6.00437	4.84756e-05	0.0143441	FBgn0031778	CR9162
X	8574975	8576400	8575387	4.35053	0.00312354	0.0175355	FBgn0030053	CG12081
X	8574975	8576400	8575387	4.35053	0.00312354	0.0175355	FBgn0030052	CG12065
3R	12960675	12961875	12961087	4.03106	0.00507389	0.0137292	FBgn0040493	grsm
3R	12981525	12984075	12983662	5.49748	0.000257516	0.00286319	FBgn0051342	CG31342
3L	20942100	20945025	20944912	4.59267	0.00243534	0.0119057	FBgn0266778	CR45243
3L	20942100	20945025	20944912	4.59267	0.00243534	0.0119057	FBgn0037035	CG10589
3L	20942100	20945025	20944912	4.59267	0.00243534	0.0119057	FBgn0011591	fng
3R	12981525	12984075	12983662	5.49748	0.000257516	0.00286319	FBgn0038100	Paip2
3R	13032375	13033800	13032487	4.20778	0.00192117	0.0054885	FBgn0003308	ry
3L	15977475	15978825	15977812	4.56395	0.0020454	0.0853238	FBgn0036552	CG17028
3L	15977475	15978825	15977812	4.56395	0.0020454	0.0853238	FBgn0036551	CG17029
3L	15977475	15978825	15977812	4.56395	0.0020454	0.0853238	FBgn0000212	brm
3L	14427975	14429025	14428462	3.65811	0.00860126	0.0363604	FBgn0036426	CG9592
3L	14427975	14429025	14428462	3.65811	0.00860126	0.0363604	FBgn0267695	CR46031
3L	14427975	14429025	14428462	3.65811	0.00860126	0.0363604	FBgn0087007	bbg
X	21064200	21065925	21065212	5.02663	0.000886671	0.00230422	FBgn0064123	stg1
X	21064200	21065925	21065212	5.02663	0.000886671	0.00230422	FBgn0052512	CG32512
X	21064200	21065925	21065212	5.02663	0.000886671	0.00230422	FBgn0031150	bves
3L	21539175	21540300	21539887	4.24558	0.00332771	0.00300579	FBgn0028663	VhaM9.7-b
3L	21539175	21540300	21539887	4.24558	0.00332771	0.00300579	FBgn0263911	CoVIII
X	1466250	1467600	1467337	4.90304	0.00123349	0.000152993	FBgn0029580	CG14778
X	1466250	1467600	1467337	4.90304	0.00123349	0.000152993	FBgn0026872	CG14777
3L	11488200	11488575	11488237	3.6273	0.00886466	0.0108867	FBgn0053500	CG33500
3L	11488200	11488575	11488237	3.6273	0.00886466	0.0108867	FBgn0036165	chrb
2R	11046375	11048550	11047012	5.19813	0.000231111	0.00507475	FBgn0040765	luna
2R	11104800	11107200	11106487	4.88725	0.000725726	0.0990634	FBgn0050489	Cyp12d1-p
2R	11104800	11107200	11106487	4.88725	0.000725726	0.0990634	FBgn0262818	CG43189
2R	11104800	11107200	11106487	4.88725	0.000725726	0.0990634	FBgn0040765	luna
2R	11191800	11208000	11195587	6.18064	0.000102643	0.00342479	FBgn0033582	CG9084
2R	11191800	11208000	11195587	6.18064	0.000102643	0.00342479	FBgn0003396	shn
2R	11215875	11216850	11216437	4.53782	0.00207846	0.00821114	FBgn0033582	CG9084
3R	13032375	13033800	13032487	4.20778	0.00192117	0.0054885	FBgn0002354	l(3)87Df
3R	13050975	13051200	13051087	4.08595	0.00449647	0.0354701	FBgn0260962	pic
3R	13050975	13051200	13051087	4.08595	0.00449647	0.0354701	FBgn0038115	CG7966
3R	13364700	13366875	13365787	4.8656	0.000670951	0.0352515	FBgn0027610	Dic1
2R	11215875	11216850	11216437	4.53782	0.00207846	0.00821114	FBgn0003396	shn
2R	11293050	11293650	11293462	4.5922	0.00115018	0.0389236	FBgn0040763	CG18336
2R	11293050	11293650	11293462	4.5922	0.00115018	0.0389236	FBgn0050033	CG30033
2R	11293050	11293650	11293462	4.5922	0.00115018	0.0389236	FBgn0015582	dare
X	6699225	6707325	6706612	5.15235	0.000272724	0.00837497	FBgn0029895	CG14441
X	6699225	6707325	6706612	5.15235	0.000272724	0.00837497	FBgn0029894	CG14440
3L	8347425	8348325	8348287	5.05432	0.00113761	0.0102053	FBgn0035880	CG17352
3L	8347425	8348325	8348287	5.05432	0.00113761	0.0102053	FBgn0035879	GAPcenA
3R	13364700	13366875	13365787	4.8656	0.000670951	0.0352515	FBgn0086371	poly
3R	13400775	13402350	13400962	5.94069	6.71131e-05	0.0283927	FBgn0053977	CG33977
3R	13400775	13402350	13400962	5.94069	6.71131e-05	0.0283927	FBgn0038149	GILT1
X	17624175	17626875	17626237	4.94283	0.000523714	0.00224573	FBgn0030851	CG8326
X	17624175	17626875	17626237	4.94283	0.000523714	0.00224573	FBgn0030850	stas
2R	11295000	11296425	11295187	5.30314	0.000831062	0.0433305	FBgn0033615	CG7741
2R	11295000	11296425	11295187	5.30314	0.000831062	0.0433305	FBgn0259238	CG42336
2R	11383200	11384325	11383837	4.59272	0.00213307	0.0579166	FBgn0082585	sprt
2R	11383200	11384325	11383837	4.59272	0.00213307	0.0579166	FBgn0033631	Sod3
2R	11388075	11388675	11388112	4.44298	0.0028072	0.0642888	FBgn0050257	tRNA:CR30257
2R	11388075	11388675	11388112	4.44298	0.0028072	0.0642888	FBgn0050022	CG30022
2R	11388075	11388675	11388112	4.44298	0.0028072	0.0642888	FBgn0082585	sprt
2R	11397525	11397900	11397787	3.80957	0.0048931	0.0120673	FBgn0050506	tRNA:CR30506
2R	11397525	11397900	11397787	3.80957	0.0048931	0.0120673	FBgn0050257	tRNA:CR30257
2R	11598675	11604525	11602087	4.48392	0.000679273	0.0111127	FBgn0264508	CR43907
2R	11598675	11604525	11602087	4.48392	0.000679273	0.0111127	FBgn0086658	snoRNA:Psi28S-1180
2R	11598675	11604525	11602087	4.48392	0.000679273	0.0111127	FBgn0033636	tou
2L	6077775	6079725	6078937	6.00437	4.84756e-05	0.0143441	FBgn0264345	CR43801
2L	6080025	6091650	6081037	5.98801	4.75421e-05	0.00321578	FBgn0266450	Kr-h1
3R	13645050	13648500	13647487	5.03099	0.000318247	0.0183667	FBgn0015778	rin
3R	13645050	13648500	13647487	5.03099	0.000318247	0.0183667	FBgn0263396	sqd
2R	11627850	11634450	11629312	5.49641	0.000208825	0.00214214	FBgn0033639	CG9003
2R	11627850	11634450	11629312	5.49641	0.000208825	0.00214214	FBgn0033638	CG9005
3L	1741575	1743675	1742137	4.90174	0.00113553	0.000857623	FBgn0035267	CG13921
3L	1741575	1743675	1742137	4.90174	0.00113553	0.000857623	FBgn0035266	Gk
3L	20529825	20531325	20530387	5.3265	0.000380924	0.0283765	FBgn0037013	CG13250
3L	20529825	20531325	20530387	5.3265	0.000380924	0.0283765	FBgn0037012	Rcd2
X	4702425	4703475	4702762	4.39342	0.00153265	0.00118704	FBgn0029722	CG7024
X	4702425	4703475	4702762	4.39342	0.00153265	0.00118704	FBgn0028325	l(1)G0334
2R	11640675	11642400	11641162	4.17284	0.00315463	0.0222603	FBgn0033639	CG9003
2R	11640675	11642400	11641162	4.17284	0.00315463	0.0222603	FBgn0033638	CG9005
2R	11645550	11647875	11646412	10.3764	4.16162e-18	0.0481187	FBgn0085257	CG34228
2L	6080025	6091650	6081037	5.98801	4.75421e-05	0.00321578	FBgn0265999	CR44773
2L	6080025	6091650	6081037	5.98801	4.75421e-05	0.00321578	FBgn0266445	CG45075
2L	6176925	6179625	6178687	4.82832	0.00135252	0.000402936	FBgn0085409	CG34380
2L	6176925	6179625	6178687	4.82832	0.00135252	0.000402936	FBgn0031786	CG13989
3L	12514500	12517050	12516787	7.64833	2.14153e-08	0.0180511	FBgn0002466	sti
3L	12514500	12517050	12516787	7.64833	2.14153e-08	0.0180511	FBgn0266678	CR45168
3L	12514500	12517050	12516787	7.64833	2.14153e-08	0.0180511	FBgn0041775	tral
X	16964175	16966875	16965262	4.59278	0.00189592	0.00464635	FBgn0266354	CG45002
X	16964175	16966875	16965262	4.59278	0.00189592	0.00464635	FBgn0030809	CG9086
2R	11645550	11647875	11646412	10.3764	4.16162e-18	0.0481187	FBgn0033639	CG9003
2R	11650425	11652675	11650612	4.46323	0.00201223	0.0301926	FBgn0085257	CG34228
3R	13683825	13687875	13685962	5.00878	0.00103715	0.000448181	FBgn0024555	flfl
3R	13683825	13687875	13685962	5.00878	0.00103715	0.000448181	FBgn0038168	omd
3L	6556050	6557025	6556312	4.61618	0.000641784	0.0257874	FBgn0263973	jv
3L	6556050	6557025	6556312	4.61618	0.000641784	0.0257874	FBgn0042185	CG18769
2R	11650425	11652675	11650612	4.46323	0.00201223	0.0301926	FBgn0033639	CG9003
2R	11650425	11652675	11650612	4.46323	0.00201223	0.0301926	FBgn0050254	tRNA:CR30254
2R	11650425	11652675	11650612	4.46323	0.00201223	0.0301926	FBgn0011915	tRNA:M2:48Ba
3R	13764075	13765575	13764262	4.87058	0.000702427	0.00416284	FBgn0038179	CG9312
3R	13764075	13765575	13764262	4.87058	0.000702427	0.00416284	FBgn0267383	Ubc87F
3R	13764075	13765575	13764262	4.87058	0.000702427	0.00416284	FBgn0085412	CG34383
3R	13782825	13784175	13783237	4.53158	0.0026002	0.000874128	FBgn0267150	CR45590
2L	6212100	6212475	6212287	3.78648	0.00797247	0.0366591	FBgn0026755	Ugt37b1
2L	6212100	6212475	6212287	3.78648	0.00797247	0.0366591	FBgn0085409	CG34380
3L	19945500	19947525	19947187	5.59482	0.000232038	0.00274827	FBgn0052219	CG32219
3L	19945500	19947525	19947187	5.59482	0.000232038	0.00274827	FBgn0004852	Ac76E
3L	22012950	22014000	22013587	4.04087	0.00319106	0.0299182	FBgn0037147	CG7140
3L	22012950	22014000	22013587	4.04087	0.00319106	0.0299182	FBgn0000045	Act79B
2L	6283125	6283350	6283312	3.62904	0.00856225	0.0190648	FBgn0264543	CG43922
2L	6283125	6283350	6283312	3.62904	0.00856225	0.0190648	FBgn0261699	CR42735
3L	3349200	3351900	3349912	4.59297	0.00195492	0.00883976	FBgn0010381	Drs
3L	3349200	3351900	3349912	4.59297	0.00195492	0.00883976	FBgn0004167	kst
X	17482875	17487150	17483437	4.62676	0.00126162	0.032849	FBgn0265903	CR44692
X	17482875	17487150	17483437	4.62676	0.00126162	0.032849	FBgn0263706	CG43658
3L	21202575	21206025	21202987	4.5895	0.00131858	0.00223755	FBgn0037057	CG10512
3L	21202575	21206025	21202987	4.5895	0.00131858	0.00223755	FBgn0053056	CG33056
3L	21202575	21206025	21202987	4.5895	0.00131858	0.00223755	FBgn0053054	CG33054
3R	13782825	13784175	13783237	4.53158	0.0026002	0.000874128	FBgn0000454	Dip-B
3R	13814925	13815675	13815262	4.48869	0.00229275	0.0782781	FBgn0263650	CR43641
3R	13814925	13815675	13815262	4.48869	0.00229275	0.0782781	FBgn0259733	tal-AA
3R	13966500	13969650	13969612	4.58348	0.0015341	0.000181626	FBgn0264493	rdx
3R	13966500	13969650	13969612	4.58348	0.0015341	0.000181626	FBgn0015270	Orc2
3R	13982550	13984575	13983487	4.37013	0.0021068	0.018324	FBgn0038194	Cyp6d5
3L	19769100	19770450	19770037	4.96357	0.00108803	0.0686527	FBgn0261283	HLH106
3L	19769100	19770450	19770037	4.96357	0.00108803	0.0686527	FBgn0036905	ms(3)76Ca
3L	19769100	19770450	19770037	4.96357	0.00108803	0.0686527	FBgn0261360	CG42637
3L	19769100	19770450	19770037	4.96357	0.00108803	0.0686527	FBgn0266136	Gyc76C
3R	13982550	13984575	13983487	4.37013	0.0021068	0.018324	FBgn0263414	CR43460
3R	13982550	13984575	13983487	4.37013	0.0021068	0.018324	FBgn0264493	rdx
3L	1323075	1324200	1324012	4.42942	0.00321939	0.0384249	FBgn0011361	mtacp1
3L	1323075	1324200	1324012	4.42942	0.00321939	0.0384249	FBgn0266676	CR45166
3L	1323075	1324200	1324012	4.42942	0.00321939	0.0384249	FBgn0010246	Myo61F
4	495600	500700	498187	4.81919	0.000944105	0.0218057	FBgn0004607	zfh2
4	495600	500700	498187	4.81919	0.000944105	0.0218057	FBgn0039908	Asator
2L	6283125	6283350	6283312	3.62904	0.00856225	0.0190648	FBgn0053531	Ddr
2L	6290775	6292500	6291712	4.53013	0.00193468	0.0455436	FBgn0264543	CG43922
3R	14012400	14016600	14015512	4.65817	0.00109477	0.0619389	FBgn0038194	Cyp6d5
3R	14012400	14016600	14015512	4.65817	0.00109477	0.0619389	FBgn0263414	CR43460
X	19149975	19151400	19150012	4.90813	0.00090961	0.00185936	FBgn0030989	Inx5
X	19149975	19151400	19150012	4.90813	0.00090961	0.00185936	FBgn0261461	RhoGAP18B
2L	6290775	6292500	6291712	4.53013	0.00193468	0.0455436	FBgn0261699	CR42735
2L	6290775	6292500	6291712	4.53013	0.00193468	0.0455436	FBgn0053531	Ddr
3L	17585325	17586525	17585362	6.25316	9.90433e-06	0.090421	FBgn0036740	Vps60
3L	17585325	17586525	17585362	6.25316	9.90433e-06	0.090421	FBgn0086080	snoRNA:Me28S-A576
3L	17585325	17586525	17585362	6.25316	9.90433e-06	0.090421	FBgn0000567	Eip74EF
X	7324500	7325850	7324612	4.79934	0.000454123	0.0540884	FBgn0029945	CG18155
X	7324500	7325850	7324612	4.79934	0.000454123	0.0540884	FBgn0029944	Dok
X	7324500	7325850	7324612	4.79934	0.000454123	0.0540884	FBgn0265457	CR44357
X	7324500	7325850	7324612	4.79934	0.000454123	0.0540884	FBgn0029941	CG1677
3L	2418000	2418900	2418187	4.03738	0.00410492	0.051287	FBgn0035343	CG16762
3L	2418000	2418900	2418187	4.03738	0.00410492	0.051287	FBgn0052299	CG32299
3L	2418000	2418900	2418187	4.03738	0.00410492	0.051287	FBgn0266696	CG45186
X	21361425	21362475	21361762	4.21737	0.00425524	0.00591828	FBgn0024182	waw
X	21361425	21362475	21361762	4.21737	0.00425524	0.00591828	FBgn0011710	40786
2L	6293700	6294150	6293962	3.96314	0.00361092	0.0162064	FBgn0264543	CG43922
2L	6293700	6294150	6293962	3.96314	0.00361092	0.0162064	FBgn0261699	CR42735
2L	6293700	6294150	6293962	3.96314	0.00361092	0.0162064	FBgn0053531	Ddr
3R	14012400	14016600	14015512	4.65817	0.00109477	0.0619389	FBgn0264493	rdx
3R	14031300	14033325	14032987	4.57251	0.00249818	0.049588	FBgn0038195	CG3061
3R	14031300	14033325	14032987	4.57251	0.00249818	0.049588	FBgn0038194	Cyp6d5
2R	11690925	11691825	11691787	4.12301	0.00451371	0.0018804	FBgn0062449	CG13197
2R	11690925	11691825	11691787	4.12301	0.00451371	0.0018804	FBgn0010516	wal
X	3142650	3143400	3143362	5.15809	0.00190333	0.0513612	FBgn0028746	CG18508
X	3142650	3143400	3143362	5.15809	0.00190333	0.0513612	FBgn0004647	N
X	2458050	2459550	2458912	4.43598	0.00343294	0.0411312	FBgn0261451	trol
X	2458050	2459550	2458912	4.43598	0.00343294	0.0411312	FBgn0004050	z
X	2458050	2459550	2458912	4.43598	0.00343294	0.0411312	FBgn0040388	boi
3R	14031300	14033325	14032987	4.57251	0.00249818	0.049588	FBgn0264493	rdx
3R	14051025	14054625	14052712	5.13451	0.00100361	0.0161352	FBgn0038197	foxo
X	5890875	5894325	5892337	4.65938	0.00100865	0.0688588	FBgn0000042	Act5C
X	5890875	5894325	5892337	4.65938	0.00100865	0.0688588	FBgn0267228	CR45668
3R	14051025	14054625	14052712	5.13451	0.00100361	0.0161352	FBgn0011971	tRNA:S2b:88A
3R	14064750	14066100	14065087	4.57813	0.00142372	5.35723e-05	FBgn0038198	Npc2b
3R	14064750	14066100	14065087	4.57813	0.00142372	5.35723e-05	FBgn0038197	foxo
X	9354975	9356025	9355162	4.36232	0.00196657	0.00759423	FBgn0026149	BCL7-like
X	9354975	9356025	9355162	4.36232	0.00196657	0.00759423	FBgn0085479	CG34450
X	9354975	9356025	9355162	4.36232	0.00196657	0.00759423	FBgn0085478	CG34449
3R	14067000	14068425	14068237	4.75813	0.00102639	0.0360635	FBgn0038198	Npc2b
3R	14067000	14068425	14068237	4.75813	0.00102639	0.0360635	FBgn0038197	foxo
3L	8158800	8160075	8158837	4.68934	0.000974288	0.065921	FBgn0264478	CG43886
3L	8158800	8160075	8158837	4.68934	0.000974288	0.065921	FBgn0259916	CG42445
2L	6341475	6344025	6342937	4.85295	0.000693189	0.00741585	FBgn0031800	CG9497
2L	6341475	6344025	6342937	4.85295	0.000693189	0.00741585	FBgn0015623	Cpr
2L	6367575	6368025	6367912	4.48571	0.00204127	0.0221268	FBgn0031805	CG9505
2L	6367575	6368025	6367912	4.48571	0.00204127	0.0221268	FBgn0266004	CR44778
2L	6611100	6616425	6612112	5.52258	8.21063e-05	0.00383742	FBgn0031837	CG11320
2L	6611100	6616425	6612112	5.52258	8.21063e-05	0.00383742	FBgn0031836	CG11050
2R	11712000	11712525	11712187	4.12145	0.00631752	0.0934234	FBgn0033649	pyr
2R	11712000	11712525	11712187	4.12145	0.00631752	0.0934234	FBgn0266926	CR45377
2R	11715150	11716500	11715562	4.39432	0.00209056	0.00285616	FBgn0033652	ths
2R	11715150	11716500	11715562	4.39432	0.00209056	0.00285616	FBgn0033649	pyr
3L	6075150	6076125	6075262	4.10315	0.00411506	0.000410344	FBgn0035675	CG6610
3L	6075150	6076125	6075262	4.10315	0.00411506	0.000410344	FBgn0035674	CG13295
3R	14070000	14071725	14070712	4.87819	0.000664041	0.0116299	FBgn0038198	Npc2b
3R	14070000	14071725	14070712	4.87819	0.000664041	0.0116299	FBgn0038197	foxo
X	127275	128025	127837	3.98624	0.00552979	0.0398318	FBgn0025836	RhoGAP1A
X	127275	128025	127837	3.98624	0.00552979	0.0398318	FBgn0025837	CG17636
2L	6641775	6646200	6643612	4.8401	0.000810303	0.00113503	FBgn0031842	Tango1
2L	6641775	6646200	6643612	4.8401	0.000810303	0.00113503	FBgn0051635	CG31635
X	19244925	19245600	19245112	4.24167	0.00318132	0.0156058	FBgn0031004	CG7992
X	19244925	19245600	19245112	4.24167	0.00318132	0.0156058	FBgn0031003	CG7889
2L	6667650	6668625	6667762	4.33183	0.00167114	0.0267755	FBgn0028990	Spn27A
2L	6667650	6668625	6667762	4.33183	0.00167114	0.0267755	FBgn0263200	Galt
2L	6667650	6668625	6667762	4.33183	0.00167114	0.0267755	FBgn0000392	cup
2R	11779125	11782125	11781562	4.46448	0.00146572	0.00416344	FBgn0033651	Ir48c
2R	11779125	11782125	11781562	4.46448	0.00146572	0.00416344	FBgn0260007	CG42493
3L	17586600	17587575	17586787	5.46352	0.00201471	0.0769468	FBgn0036740	Vps60
3L	17586600	17587575	17586787	5.46352	0.00201471	0.0769468	FBgn0086080	snoRNA:Me28S-A576
3L	17586600	17587575	17586787	5.46352	0.00201471	0.0769468	FBgn0000567	Eip74EF
2L	6667650	6668625	6667762	4.33183	0.00167114	0.0267755	FBgn0085339	CG34310
2L	6785400	6790950	6790237	4.8217	0.00101223	0.00773916	FBgn0015777	nrv2
3L	1783725	1784625	1784362	4.58661	0.00231453	0.0705141	FBgn0267484	CR45834
3L	1783725	1784625	1784362	4.58661	0.00231453	0.0705141	FBgn0250789	alpha-Spec
2L	6785400	6790950	6790237	4.8217	0.00101223	0.00773916	FBgn0015776	nrv1
2L	6794025	6794925	6794362	3.96697	0.00589562	0.0231971	FBgn0263585	CR43610
X	2114700	2115750	2115112	4.29679	0.0051761	0.00221977	FBgn0004860	ph-d
X	2114700	2115750	2115112	4.29679	0.0051761	0.00221977	FBgn0086043	snoRNA:Me18S-C1024
X	2114700	2115750	2115112	4.29679	0.0051761	0.00221977	FBgn0000382	csw
X	20468025	20469075	20468737	4.29453	0.00353042	0.0897163	FBgn0031118	RhoGAP19D
X	20468025	20469075	20468737	4.29453	0.00353042	0.0897163	FBgn0031117	GstT3
2R	11779125	11782125	11781562	4.46448	0.00146572	0.00416344	FBgn0033652	ths
2R	11864850	11865525	11865187	4.53283	0.00324106	0.00998066	FBgn0260437	CR42532
2R	11864850	11865525	11865187	4.53283	0.00324106	0.00998066	FBgn0260436	CG42531
2R	11864850	11865525	11865187	4.53283	0.00324106	0.00998066	FBgn0033659	Damm
2R	11892225	11893875	11892487	4.67923	0.00553991	0.0293643	FBgn0015543	snoRNA:Me28S-A1322
2R	11892225	11893875	11892487	4.67923	0.00553991	0.0293643	FBgn0000556	Ef1alpha48D
2R	11984475	11985675	11985187	4.75943	0.00109267	0.00730721	FBgn0085260	CG34231
2R	11984475	11985675	11985187	4.75943	0.00109267	0.00730721	FBgn0011704	RnrS
X	1479075	1480725	1479862	4.39474	0.00117442	0.0276303	FBgn0003517	sta
X	1479075	1480725	1479862	4.39474	0.00117442	0.0276303	FBgn0025381	rush
2L	6794025	6794925	6794362	3.96697	0.00589562	0.0231971	FBgn0015777	nrv2
2L	6825525	6828000	6827287	5.22439	0.000164696	0.073555	FBgn0017551	Rca1
2R	12008700	12010875	12010162	5.71818	0.000308047	0.0669311	FBgn0265365	CR44306
2R	12008700	12010875	12010162	5.71818	0.000308047	0.0669311	FBgn0004839	otk
2L	6825525	6828000	6827287	5.22439	0.000164696	0.073555	FBgn0051632	sens-2
2L	6868275	6869325	6868462	4.95866	0.00101821	0.053285	FBgn0266220	CR44915
3R	14088075	14088825	14088487	4.14725	0.00389421	0.00626423	FBgn0038198	Npc2b
3R	14088075	14088825	14088487	4.14725	0.00389421	0.00626423	FBgn0038197	foxo
3L	20196375	20200350	20200237	5.33955	0.000131159	0.00107564	FBgn0262022	CG42833
3L	20196375	20200350	20200237	5.33955	0.000131159	0.00107564	FBgn0036945	Ssk
3L	20196375	20200350	20200237	5.33955	0.000131159	0.00107564	FBgn0261556	CG42674
2R	12165300	12167400	12165562	4.66244	0.000898555	0.000503091	FBgn0014184	Oda
2R	12165300	12167400	12165562	4.66244	0.000898555	0.000503091	FBgn0085261	CG34232
2L	6868275	6869325	6868462	4.95866	0.00101821	0.053285	FBgn0031865	Nha1
2L	6966375	6967125	6966712	4.36945	0.00266011	0.000266625	FBgn0264922	smt3
X	4108050	4109475	4109212	4.53337	0.00169868	0.00123312	FBgn0026079	Nsun2
X	4108050	4109475	4109212	4.53337	0.00169868	0.00123312	FBgn0026084	cib
3L	16706925	16711350	16710262	4.82416	0.00102742	0.00115229	FBgn0000414	Dab
3L	16706925	16711350	16710262	4.82416	0.00102742	0.00115229	FBgn0036654	CG9692
3L	16706925	16711350	16710262	4.82416	0.00102742	0.00115229	FBgn0063485	Lasp
3L	16706925	16711350	16710262	4.82416	0.00102742	0.00115229	FBgn0264605	CG43954
3R	14283900	14286450	14285662	4.90273	0.000382705	0.0653905	FBgn0267156	CR45596
3R	14283900	14286450	14285662	4.90273	0.000382705	0.0653905	FBgn0267684	CR46020
3R	14283900	14286450	14285662	4.90273	0.000382705	0.0653905	FBgn0003862	trx
3R	14289600	14292450	14292037	4.33591	0.00136696	0.00868824	FBgn0038221	CG3259
3R	14289600	14292450	14292037	4.33591	0.00136696	0.00868824	FBgn0038220	CG12207
2R	12168075	12174825	12169687	6.97211	2.46034e-08	0.010192	FBgn0023167	SmD3
2R	12168075	12174825	12169687	6.97211	2.46034e-08	0.010192	FBgn0014184	Oda
3R	14294025	14298975	14294212	5.20538	0.000345068	0.000384019	FBgn0038221	CG3259
3R	14294025	14298975	14294212	5.20538	0.000345068	0.000384019	FBgn0038220	CG12207
2L	6966375	6967125	6966712	4.36945	0.00266011	0.000266625	FBgn0021944	Coprox
2L	7023150	7024950	7024837	4.36064	0.00289911	0.0225087	FBgn0051908	CG31908
2L	7023150	7024950	7024837	4.36064	0.00289911	0.0225087	FBgn0003046	Pcp
2L	7023150	7024950	7024837	4.36064	0.00289911	0.0225087	FBgn0000053	ade3
2L	7078950	7079925	7079512	4.83886	0.00162685	0.00515329	FBgn0085407	Pvf3
2L	7078950	7079925	7079512	4.83886	0.00162685	0.00515329	FBgn0265822	CR44611
2L	7078950	7079925	7079512	4.83886	0.00162685	0.00515329	FBgn0031888	Pvf2
2L	7082625	7085550	7085137	5.24686	0.000809439	0.00736419	FBgn0085407	Pvf3
2L	7082625	7085550	7085137	5.24686	0.000809439	0.00736419	FBgn0265822	CR44611
3L	9349350	9350625	9349537	4.81791	0.000435459	0.0349193	FBgn0035977	PGRP-LF
3L	9349350	9350625	9349537	4.81791	0.000435459	0.0349193	FBgn0035976	PGRP-LC
3R	14361750	14372325	14368312	5.79173	0.000108219	0.0153828	FBgn0086058	snoRNA:Me18S-G1189
3R	14361750	14372325	14368312	5.79173	0.000108219	0.0153828	FBgn0051320	CG31320
3R	14361750	14372325	14368312	5.79173	0.000108219	0.0153828	FBgn0024321	NK7.1
3L	4541025	4546050	4541437	5.61819	0.000228465	0.00864427	FBgn0035558	CG11357
3L	4541025	4546050	4541437	5.61819	0.000228465	0.00864427	FBgn0052243	CG32243
3R	14472825	14478150	14475187	5.07528	0.000790967	0.0123764	FBgn0265066	CR44177
3R	14472825	14478150	14475187	5.07528	0.000790967	0.0123764	FBgn0265065	CR44176
3R	14472825	14478150	14475187	5.07528	0.000790967	0.0123764	FBgn0086901	cv-c
3R	14568675	14569500	14569162	3.98348	0.00610659	0.00152228	FBgn0264904	CR44095
3R	14568675	14569500	14569162	3.98348	0.00610659	0.00152228	FBgn0038243	CG8066
[truncated: 3,337 more rows]

## Sheet: CicDam_P.e.
S1-2. Cic binding peaks from Cic DamID-Seq upon P.e. infection
Chromosome	Peak starting sites	Peak ending sites	Summit of the peaks	Log2 fold change of CicDam/Dam-only	p-value	FDR	GeneID	Symbol
3L	8686425	8687625	8686537	2.99723	0.00132181	0.0558626	FBgn0265719	CR44526
3L	8686425	8687625	8686537	2.99723	0.00132181	0.0558626	FBgn0001168	h
X	10201425	10202400	10202362	3.53471	0.000216833	0.0258683	FBgn0052690	CR32690
X	10201425	10202400	10202362	3.53471	0.000216833	0.0258683	FBgn0264503	CG43902
X	10201425	10202400	10202362	3.53471	0.000216833	0.0258683	FBgn0266199	CR44894
3L	9455925	9457650	9457087	3.61298	0.00143203	0.0141252	FBgn0035999	CG3552
3L	9455925	9457650	9457087	3.61298	0.00143203	0.0141252	FBgn0035997	phol
3L	9455925	9457650	9457087	3.61298	0.00143203	0.0141252	FBgn0267533	CR45873
3L	9455925	9457650	9457087	3.61298	0.00143203	0.0141252	FBgn0035998	CG3437
2L	11036925	11041950	11038762	3.85124	0.000514436	0.000429267	FBgn0032335	CG14915
2L	11036925	11041950	11038762	3.85124	0.000514436	0.000429267	FBgn0040967	CG18666
2L	11036925	11041950	11038762	3.85124	0.000514436	0.000429267	FBgn0032330	Samuel
2R	7049400	7050825	7050337	3.07609	0.00135647	0.039488	FBgn0033135	Tsp42En
2R	7049400	7050825	7050337	3.07609	0.00135647	0.039488	FBgn0016032	lbm
3L	12912525	12914550	12913762	3.51222	0.000613539	0.0389204	FBgn0036325	CG10752
3L	12912525	12914550	12913762	3.51222	0.000613539	0.0389204	FBgn0052115	CG32115
2R	11636775	11639025	11638687	3.32532	0.0013476	0.00388261	FBgn0033639	CG9003
2R	11636775	11639025	11638687	3.32532	0.0013476	0.00388261	FBgn0033638	CG9005
2L	165450	171300	168787	4.02156	0.000185099	0.0983999	FBgn0031231	mRpL10
2L	165450	171300	168787	4.02156	0.000185099	0.0983999	FBgn0016977	spen
X	8593050	8594400	8594062	3.63826	0.00147422	0.0592193	FBgn0030054	Caf1-180
X	8593050	8594400	8594062	3.63826	0.00147422	0.0592193	FBgn0025864	Crag
X	19358625	19361475	19360237	2.85639	0.00270108	0.0117945	FBgn0052533	CG32533
X	19358625	19361475	19360237	2.85639	0.00270108	0.0117945	FBgn0031016	kek5
X	2646150	2649300	2647387	4.53157	0.000990505	0.013441	FBgn0266707	CR45197
X	2646150	2649300	2647387	4.53157	0.000990505	0.013441	FBgn0003371	sgg
3R	7947225	7950075	7947787	2.95211	0.00325347	0.0454163	FBgn0037533	CD98hc
3R	7947225	7950075	7947787	2.95211	0.00325347	0.0454163	FBgn0000504	dsx
3R	15195900	15198525	15197137	3.07816	0.00156616	0.00510635	FBgn0260659	CG42542
3R	15195900	15198525	15197137	3.07816	0.00156616	0.00510635	FBgn0038296	CG6752
X	12590400	12591300	12590887	3.54266	0.00151773	0.000598153	FBgn0030403	CG1824
X	12590400	12591300	12590887	3.54266	0.00151773	0.000598153	FBgn0041203	LIMK1
3L	4521975	4523250	4522312	3.01375	0.00153522	0.000878019	FBgn0035557	CG11353
3L	4521975	4523250	4522312	3.01375	0.00153522	0.000878019	FBgn0014073	Tie
3R	21193425	21195750	21193987	3.25614	0.00125501	0.00382855	FBgn0038868	CG5862
3R	21193425	21195750	21193987	3.25614	0.00125501	0.00382855	FBgn0260004	Snmp1
3R	21193425	21195750	21193987	3.25614	0.00125501	0.00382855	FBgn0264357	SNF4Agamma
X	20480400	20483550	20482012	3.51201	0.000511662	0.0150642	FBgn0040649	CG15461
X	20480400	20483550	20482012	3.51201	0.000511662	0.0150642	FBgn0031118	RhoGAP19D
X	19306350	19306725	19306537	2.72759	0.00817706	0.00112242	FBgn0259834	out
X	19306350	19306725	19306537	2.72759	0.00817706	0.00112242	FBgn0065084	snmRNA:763
X	19306350	19306725	19306537	2.72759	0.00817706	0.00112242	FBgn0031012	CG8051
3L	26220975	26221650	26221387	3.21251	0.00142641	0.0178007	FBgn0085599	CG41284
3L	26220975	26221650	26221387	3.21251	0.00142641	0.0178007	FBgn0058160	CG40160
3L	4341375	4342125	4341787	3.14907	0.00209088	0.00391329	FBgn0266649	CR45156
3L	4341375	4342125	4341787	3.14907	0.00209088	0.00391329	FBgn0035533	Cip4
3L	15823425	15826575	15826537	3.10975	0.00113225	0.000126293	FBgn0040230	dbo
3L	15823425	15826575	15826537	3.10975	0.00113225	0.000126293	FBgn0036534	DCP2
2R	17686200	17686950	17686537	3.08338	0.00148143	0.0227007	FBgn0034262	swi2
2R	17686200	17686950	17686537	3.08338	0.00148143	0.0227007	FBgn0260764	CG42562
2R	17686200	17686950	17686537	3.08338	0.00148143	0.0227007	FBgn0034261	HPS4
X	9639450	9642825	9641887	3.09965	0.00101325	0.00229818	FBgn0030148	CG3106
X	9639450	9642825	9641887	3.09965	0.00101325	0.00229818	FBgn0028341	l(1)G0232
3R	30306675	30309975	30307912	3.77125	0.000313499	0.0040411	FBgn0267783	CR46114
3R	30306675	30309975	30307912	3.77125	0.000313499	0.0040411	FBgn0085329	CG34300
3R	30306675	30309975	30307912	3.77125	0.000313499	0.0040411	FBgn0010113	hdc
3L	14976075	14978700	14977912	3.60254	0.000373473	0.00720435	FBgn0040296	Ocho
3L	14976075	14978700	14977912	3.60254	0.000373473	0.00720435	FBgn0263380	CR43432
2R	19292550	19293225	19292887	3.22807	0.0014251	1.81632e-07	FBgn0034432	CG7461
2R	19292550	19293225	19292887	3.22807	0.0014251	1.81632e-07	FBgn0086358	Tab2
3R	11948700	11950350	11949637	2.79095	0.00517506	0.00159694	FBgn0051211	CG31211
3R	11948700	11950350	11949637	2.79095	0.00517506	0.00159694	FBgn0037964	CG14731
3R	11948700	11950350	11949637	2.79095	0.00517506	0.00159694	FBgn0037963	Cad87A
2L	4997775	5000100	4999087	3.90609	0.000424399	0.00337545	FBgn0265968	Tfb5
2L	4997775	5000100	4999087	3.90609	0.000424399	0.00337545	FBgn0053113	Rtnl1
3R	10082925	10088475	10086112	3.78351	0.000425313	0.000431336	FBgn0266414	CR45054
3R	10082925	10088475	10086112	3.78351	0.000425313	0.000431336	FBgn0037786	CG5361
2R	15291450	15292125	15291787	4.90509	1.7307e-06	0.0145283	FBgn0265176	CR44241
2R	15291450	15292125	15291787	4.90509	1.7307e-06	0.0145283	FBgn0265194	Trpm
2L	19543200	19543800	19543387	3.06578	0.00313041	0.02647	FBgn0032805	CG10337
2L	19543200	19543800	19543387	3.06578	0.00313041	0.02647	FBgn0003231	ref(2)P
X	9867300	9869025	9867937	3.4639	0.00125866	0.0137366	FBgn0266430	CG45060
X	9867300	9869025	9867937	3.4639	0.00125866	0.0137366	FBgn0019929	Ser7
3R	23740800	23742375	23741212	3.19057	0.0021132	0.0212474	FBgn0267760	CR46091
3R	23740800	23742375	23741212	3.19057	0.0021132	0.0212474	FBgn0263782	Hmgcr
3L	16981500	16981875	16981837	3.01189	0.00590117	0.0538536	FBgn0036684	CG3764
3L	16981500	16981875	16981837	3.01189	0.00590117	0.0538536	FBgn0261547	Exn
2R	10075950	10076700	10076587	3.78869	0.000336542	0.01285	FBgn0033483	egr
2R	10075950	10076700	10076587	3.78869	0.000336542	0.01285	FBgn0033482	CG1371
2R	10302525	10305300	10302562	3.85003	0.000318364	0.00624253	FBgn0028426	JhI-1
2R	10302525	10305300	10302562	3.85003	0.000318364	0.00624253	FBgn0033504	CAP
2R	14914650	14922300	14919187	4.35542	8.17842e-06	0.0252451	FBgn0033983	CG10253
2R	14914650	14922300	14919187	4.35542	8.17842e-06	0.0252451	FBgn0027596	CG10249
X	11338800	11340900	11339887	3.81431	0.000264637	0.0550235	FBgn0085377	CG34348
X	11338800	11340900	11339887	3.81431	0.000264637	0.0550235	FBgn0028421	Kap3
X	13315350	13316025	13315762	2.83376	0.00641704	0.00965816	FBgn0040309	Jafrac1
X	13315350	13316025	13315762	2.83376	0.00641704	0.00965816	FBgn0266376	CR45018
X	13315350	13316025	13315762	2.83376	0.00641704	0.00965816	FBgn0266375	IP3K2
3L	16670400	16671375	16671037	2.78021	0.00512655	0.0424374	FBgn0040512	zetaCOP
3L	16670400	16671375	16671037	2.78021	0.00512655	0.0424374	FBgn0266776	CR45241
3R	11763150	11764725	11763412	2.96464	0.00288864	0.000257217	FBgn0265276	l(3)neo38
3R	11763150	11764725	11763412	2.96464	0.00288864	0.000257217	FBgn0017581	Lk6
2L	10009500	10010625	10009912	3.18883	0.00136468	0.0022156	FBgn0032175	CG13131
2L	10009500	10010625	10009912	3.18883	0.00136468	0.0022156	FBgn0011584	Trp1
3L	5173875	5178675	5174437	4.81151	5.73041e-05	0.0271213	FBgn0035598	CG4669
3L	5173875	5178675	5174437	4.81151	5.73041e-05	0.0271213	FBgn0052423	shep
2R	11198250	11208000	11198437	3.8454	0.000267278	0.00217013	FBgn0033582	CG9084
2R	11198250	11208000	11198437	3.8454	0.000267278	0.00217013	FBgn0003396	shn
2L	1415625	1416075	1415812	2.86598	0.00692603	0.0299297	FBgn0263320	CG43401
2L	1415625	1416075	1415812	2.86598	0.00692603	0.0299297	FBgn0266202	CR44897
2L	1415625	1416075	1415812	2.86598	0.00692603	0.0299297	FBgn0002543	lea
3L	12839775	12841425	12841162	3.42418	0.00294717	0.0885591	FBgn0036317	CG10948
3L	12839775	12841425	12841162	3.42418	0.00294717	0.0885591	FBgn0036316	CG10960
3L	15079050	15080775	15079837	3.66273	0.000847665	0.043944	FBgn0036476	CG6945
3L	15079050	15080775	15079837	3.66273	0.000847665	0.043944	FBgn0036474	Or71a
3L	15079050	15080775	15079837	3.66273	0.000847665	0.043944	FBgn0086690	cp309
3R	14064750	14066100	14065162	3.04155	0.00221471	0.000161942	FBgn0038198	Npc2b
3R	14064750	14066100	14065162	3.04155	0.00221471	0.000161942	FBgn0038197	foxo
3L	5654400	5657625	5656087	3.74339	0.00029569	0.00145873	FBgn0035626	lin-28
3L	5654400	5657625	5656087	3.74339	0.00029569	0.00145873	FBgn0035625	Blimp-1
3R	17137275	17138250	17137837	3.72598	0.00325867	0.00253155	FBgn0038485	CG5255
3R	17137275	17138250	17137837	3.72598	0.00325867	0.00253155	FBgn0038484	CG5246
2R	10423275	10424925	10424062	3.65416	0.000231121	0.0460309	FBgn0033520	Prx2540-1
2R	10423275	10424925	10424062	3.65416	0.000231121	0.0460309	FBgn0053474	CG33474
2R	10423275	10424925	10424062	3.65416	0.000231121	0.0460309	FBgn0033519	CG11825
X	10581675	10582500	10582312	3.59889	0.00375904	0.00362489	FBgn0067052	Rab9D
X	10581675	10582500	10582312	3.59889	0.00375904	0.00362489	FBgn0030215	CG15296
X	10581675	10582500	10582312	3.59889	0.00375904	0.00362489	FBgn0085443	spri
2R	14255325	14256150	14255512	3.23814	0.00140309	0.0407145	FBgn0033918	CG8531
2R	14255325	14256150	14255512	3.23814	0.00140309	0.0407145	FBgn0001220	Hsc70-5
3R	21347400	21351375	21348037	3.9919	3.69022e-05	0.00567278	FBgn0002781	mod(mdg4)
3R	21347400	21351375	21348037	3.9919	3.69022e-05	0.00567278	FBgn0038881	CG16791
X	6858300	6861450	6859912	8.10515	1.243e-11	0.00607896	FBgn0267087	CR45531
X	6858300	6861450	6859912	8.10515	1.243e-11	0.00607896	FBgn0029915	CG14434
X	8574975	8575800	8575387	3.00789	0.00265375	0.00163203	FBgn0030053	CG12081
X	8574975	8575800	8575387	3.00789	0.00265375	0.00163203	FBgn0030052	CG12065
3R	29776125	29778225	29777512	3.70565	0.000956801	0.0635317	FBgn0039694	fig
3R	29776125	29778225	29777512	3.70565	0.000956801	0.0635317	FBgn0267779	CR46110
3R	29776125	29778225	29777512	3.70565	0.000956801	0.0635317	FBgn0001297	kay
X	1899150	1900200	1899487	2.73807	0.00479619	0.00137227	FBgn0052803	CG32803
X	1899150	1900200	1899487	2.73807	0.00479619	0.00137227	FBgn0000117	arm
2L	15499275	15499875	15499537	3.39792	0.0026311	0.0656826	FBgn0266158	CR44864
2L	15499275	15499875	15499537	3.39792	0.0026311	0.0656826	FBgn0002524	lace
X	17736150	17737200	17736487	3.01086	0.0030471	0.0341442	FBgn0024184	unc-4
X	17736150	17737200	17736487	3.01086	0.0030471	0.0341442	FBgn0261570	CG42684
3L	22940775	22942875	22942837	3.59476	0.000330592	0.0290583	FBgn0037207	Mes2
3L	22940775	22942875	22942837	3.59476	0.000330592	0.0290583	FBgn0037206	CG12768
3R	4991100	4993125	4991962	3.36984	0.00217612	0.029866	FBgn0267145	CR45585
3R	4991100	4993125	4991962	3.36984	0.00217612	0.029866	FBgn0037292	CG2022
3L	11561250	11562450	11561512	2.99801	0.0021825	0.00602694	FBgn0036173	CG7394
3L	11561250	11562450	11561512	2.99801	0.0021825	0.00602694	FBgn0259481	Mob2
3R	14294025	14299125	14294437	3.94794	0.000407009	0.000495862	FBgn0038221	CG3259
3R	14294025	14299125	14294437	3.94794	0.000407009	0.000495862	FBgn0038220	CG12207
2R	9404250	9405525	9404587	3.55098	0.000527206	0.001752	FBgn0041087	wun2
2R	9404250	9405525	9404587	3.55098	0.000527206	0.001752	FBgn0016078	wun
2L	11055375	11057550	11056987	3.52761	0.000921695	0.00588191	FBgn0032335	CG14915
2L	11055375	11057550	11056987	3.52761	0.000921695	0.00588191	FBgn0040967	CG18666
2L	11055375	11057550	11056987	3.52761	0.000921695	0.00588191	FBgn0032330	Samuel
3L	14547825	14548650	14548537	2.80714	0.00521081	0.0659724	FBgn0054039	CG34039
3L	14547825	14548650	14548537	2.80714	0.00521081	0.0659724	FBgn0036428	Gbs-70E
2R	21504525	21509925	21507862	4.09729	2.72884e-06	0.0130701	FBgn0034634	CG10494
2R	21504525	21509925	21507862	4.09729	2.72884e-06	0.0130701	FBgn0043070	MESK2
X	1378950	1382100	1380262	3.48066	0.00142208	0.0024267	FBgn0052813	CG32813
X	1378950	1382100	1380262	3.48066	0.00142208	0.0024267	FBgn0024986	CG3719
3R	19014375	19015500	19015087	3.57719	0.000934221	9.96964e-05	FBgn0038672	CG6005
3R	19014375	19015500	19015087	3.57719	0.000934221	9.96964e-05	FBgn0026239	gukh
2L	2748900	2756100	2749237	4.44869	8.17842e-06	0.0185291	FBgn0031453	Bacc
2L	2748900	2756100	2749237	4.44869	8.17842e-06	0.0185291	FBgn0250906	Pgk
2R	16813950	16816500	16814287	3.96807	0.000984649	0.0162893	FBgn0265530	CR44380
2R	16813950	16816500	16814287	3.96807	0.000984649	0.0162893	FBgn0265529	CR44379
3R	23048475	23049525	23048662	4.02275	0.000113241	0.00808325	FBgn0039044	p53
3R	23048475	23049525	23048662	4.02275	0.000113241	0.00808325	FBgn0039043	CG17121
3R	9125550	9128400	9127087	3.05599	0.00153215	0.0487374	FBgn0037662	CG11997
3R	9125550	9128400	9127087	3.05599	0.00153215	0.0487374	FBgn0003165	pum
3R	31062075	31064250	31062412	3.90913	0.000505793	0.00237764	FBgn0024288	Sox100B
3R	31062075	31064250	31062412	3.90913	0.000505793	0.00237764	FBgn0002413	dco
4	504675	507900	506437	3.1787	0.00106281	0.000762916	FBgn0026869	Thd1
4	504675	507900	506437	3.1787	0.00106281	0.000762916	FBgn0004607	zfh2
2L	10264275	10265025	10264762	3.14367	0.0026699	0.0315547	FBgn0259482	Mob3
2L	10264275	10265025	10264762	3.14367	0.0026699	0.0315547	FBgn0032202	CG18619
X	5092050	5092725	5092387	3.36964	0.00211858	0.0242068	FBgn0029745	Rpn13R
X	5092050	5092725	5092387	3.36964	0.00211858	0.0242068	FBgn0029746	CG15465
X	5092050	5092725	5092387	3.36964	0.00211858	0.0242068	FBgn0266098	rg
2L	20981400	20982300	20981512	3.39569	0.00186316	0.0248586	FBgn0010395	Itgbetanu
2L	20981400	20982300	20981512	3.39569	0.00186316	0.0248586	FBgn0250867	CG42238
3L	3122550	3124350	3124012	3.58335	0.0028453	0.00677612	FBgn0035400	CG11537
3L	3122550	3124350	3124012	3.58335	0.0028453	0.00677612	FBgn0052273	tRNA:CR32273
3L	3122550	3124350	3124012	3.58335	0.0028453	0.00677612	FBgn0026189	prominin-like
3R	21156300	21157875	21157087	3.78558	0.000202698	0.0749748	FBgn0038865	CG10824
3R	21156300	21157875	21157087	3.78558	0.000202698	0.0749748	FBgn0264357	SNF4Agamma
3R	11460375	11461650	11461312	3.44127	0.00120807	0.017645	FBgn0267141	CR45581
3R	11460375	11461650	11461312	3.44127	0.00120807	0.017645	FBgn0037906	PGRP-LB
3R	11460375	11461650	11461312	3.44127	0.00120807	0.017645	FBgn0046225	CG17230
2R	6532050	6533400	6532387	3.04991	0.00176767	0.0250853	FBgn0264506	CR43905
2R	6532050	6533400	6532387	3.04991	0.00176767	0.0250853	FBgn0266620	CR45127
2R	6532050	6533400	6532387	3.04991	0.00176767	0.0250853	FBgn0086655	jing
X	10743750	10745850	10744012	3.85396	0.00107992	0.0184299	FBgn0003204	ras
X	10743750	10745850	10744012	3.85396	0.00107992	0.0184299	FBgn0052676	CG32676
X	10743750	10745850	10744012	3.85396	0.00107992	0.0184299	FBgn0265987	CR44766
3R	17145300	17146500	17145712	2.84849	0.00326798	0.00352578	FBgn0264291	Det
3R	17145300	17146500	17145712	2.84849	0.00326798	0.00352578	FBgn0038488	m-cup
3L	20196375	20200350	20197612	4.101	0.000281047	0.00163638	FBgn0262022	CG42833
3L	20196375	20200350	20197612	4.101	0.000281047	0.00163638	FBgn0036945	Ssk
3L	20196375	20200350	20197612	4.101	0.000281047	0.00163638	FBgn0261556	CG42674
2R	12259425	12262500	12261037	3.67657	0.000433865	0.00310172	FBgn0261611	CG42700
2R	12259425	12262500	12261037	3.67657	0.000433865	0.00310172	FBgn0264501	CR43900
2R	12259425	12262500	12261037	3.67657	0.000433865	0.00310172	FBgn0000253	Cam
2L	17380800	17382750	17381962	3.51489	0.00145481	0.0122311	FBgn0020503	CLIP-190
2L	17380800	17382750	17381962	3.51489	0.00145481	0.0122311	FBgn0032633	Lrch
2R	8127150	8127900	8127487	3.19027	0.00435475	0.00577906	FBgn0033266	Socs44A
2R	8127150	8127900	8127487	3.19027	0.00435475	0.00577906	FBgn0033265	coil
2L	14470425	14471175	14470762	3.48134	0.000427891	0.000193372	FBgn0265944	CR44731
2L	14470425	14471175	14470762	3.48134	0.000427891	0.000193372	FBgn0265943	CR44730
2L	14493900	14495850	14495437	3.11791	0.00118867	1.60936e-05	FBgn0028882	tRNA:P:35Bd
2L	14493900	14495850	14495437	3.11791	0.00118867	1.60936e-05	FBgn0005771	noc
2L	6786075	6790950	6789262	3.36908	0.00092378	0.0164555	FBgn0015777	nrv2
2L	6786075	6790950	6789262	3.36908	0.00092378	0.0164555	FBgn0015776	nrv1
2L	18540675	18541425	18541087	3.07415	0.00284564	0.000587269	FBgn0032688	CG15160
2L	18540675	18541425	18541087	3.07415	0.00284564	0.000587269	FBgn0085370	Pde11
3L	13021575	13022475	13022287	3.0736	0.00364703	0.00120662	FBgn0260441	RpS12
3L	13021575	13022475	13022287	3.0736	0.00364703	0.00120662	FBgn0036337	AdenoK
2L	479475	485025	484987	4.45277	5.91796e-05	0.00883952	FBgn0010602	lwr
2L	479475	485025	484987	4.45277	5.91796e-05	0.00883952	FBgn0043364	cbt
2L	479475	485025	484987	4.45277	5.91796e-05	0.00883952	FBgn0003963	ush
3L	5569800	5570925	5570587	3.84528	0.000237231	0.00360765	FBgn0035617	l(3)psg2
3L	5569800	5570925	5570587	3.84528	0.000237231	0.00360765	FBgn0065097	snmRNA:357
3L	5569800	5570925	5570587	3.84528	0.000237231	0.00360765	FBgn0015766	Msr-110
3R	20259525	20266800	20265562	3.46049	0.000517404	0.00406471	FBgn0038783	CG4367
3R	20259525	20266800	20265562	3.46049	0.000517404	0.00406471	FBgn0262582	cic
X	10107375	10112700	10109137	3.47122	0.000159332	0.0919226	FBgn0266199	CR44894
X	10107375	10112700	10109137	3.47122	0.000159332	0.0919226	FBgn0083940	RhoU
3R	14289600	14290800	14290687	2.77136	0.00507194	0.00152333	FBgn0038221	CG3259
3R	14289600	14290800	14290687	2.77136	0.00507194	0.00152333	FBgn0038220	CG12207
2R	7806375	7807125	7807012	3.45755	0.000430408	0.0789543	FBgn0003317	sax
2R	7806375	7807125	7807012	3.45755	0.000430408	0.0789543	FBgn0033224	Nop17l
3L	8056425	8059500	8057812	3.78443	0.000219299	0.0206644	FBgn0267528	CR45868
3L	8056425	8059500	8057812	3.78443	0.000219299	0.0206644	FBgn0267527	CR45867
3L	8056425	8059500	8057812	3.78443	0.000219299	0.0206644	FBgn0026263	bip1
2R	12165300	12167025	12166087	3.40092	0.00125771	9.58134e-05	FBgn0014184	Oda
2R	12165300	12167025	12166087	3.40092	0.00125771	9.58134e-05	FBgn0085261	CG34232
2L	7992900	7994325	7993462	3.64921	0.00039828	0.00101194	FBgn0031970	CG7227
2L	7992900	7994325	7993462	3.64921	0.00039828	0.00101194	FBgn0031969	pes
3R	19211700	19212600	19212337	4.19904	0.000138208	0.0212704	FBgn0025680	cry
3R	19211700	19212600	19212337	4.19904	0.000138208	0.0212704	FBgn0267706	CR46039
X	8060775	8063250	8062837	3.58893	0.000381533	0.0527817	FBgn0004657	mys
X	8060775	8063250	8062837	3.58893	0.000381533	0.0527817	FBgn0004656	fs(1)h
3L	550050	551550	550837	3.00366	0.00420921	0.00633607	FBgn0267458	CR45808
3L	550050	551550	550837	3.00366	0.00420921	0.00633607	FBgn0035142	hipk
2L	13837800	13839300	13838962	3.15453	0.00109834	0.00244045	FBgn0053307	CG33307
2L	13837800	13839300	13838962	3.15453	0.00109834	0.00244045	FBgn0028509	CenG1A
X	8518575	8524200	8522737	4.06211	0.000184682	0.00476072	FBgn0024943	PIP82
X	8518575	8524200	8522737	4.06211	0.000184682	0.00476072	FBgn0264975	Nrg
3L	4067925	4068825	4068412	3.55122	0.000321791	0.0316695	FBgn0052259	CG32259
3L	4067925	4068825	4068412	3.55122	0.000321791	0.0316695	FBgn0024179	wit
2R	16089975	16092825	16090537	3.58905	0.000400043	0.0761234	FBgn0083983	mRpL34
2R	16089975	16092825	16090537	3.58905	0.000400043	0.0761234	FBgn0034072	Dg
X	9576525	9577275	9576712	3.48605	0.00122114	0.0496876	FBgn0267100	CR45540
X	9576525	9577275	9576712	3.48605	0.00122114	0.0496876	FBgn0259741	CG42395
X	9576525	9577275	9576712	3.48605	0.00122114	0.0496876	FBgn0052699	CG32699
2R	10159200	10168200	10165762	3.68977	2.73482e-05	0.00454926	FBgn0085250	CG34221
2R	10159200	10168200	10165762	3.68977	2.73482e-05	0.00454926	FBgn0265512	mlt
2R	10159200	10168200	10165762	3.68977	2.73482e-05	0.00454926	FBgn0033494	KCNQ
2L	12719175	12722250	12720037	3.49453	0.000757191	0.05237	FBgn0032457	CG15483
2L	12719175	12722250	12720037	3.49453	0.000757191	0.05237	FBgn0032456	MRP
2L	12719175	12722250	12720037	3.49453	0.000757191	0.05237	FBgn0032455	Pih1D1
2R	9685425	9685800	9685762	2.6959	0.0054941	0.0523746	FBgn0023143	Uba1
2R	9685425	9685800	9685762	2.6959	0.0054941	0.0523746	FBgn0011921	tRNA:M3:46A
3R	21889875	21891600	21890887	3.11144	0.000884756	0.000668217	FBgn0038918	CG6690
3R	21889875	21891600	21890887	3.11144	0.000884756	0.000668217	FBgn0264426	CG43844
3R	21889875	21891600	21890887	3.11144	0.000884756	0.000668217	FBgn0038917	CG6678
3L	13259775	13260975	13260712	3.45807	0.000682729	0.000924814	FBgn0052123	tRNA:CR32123:Psi
3L	13259775	13260975	13260712	3.45807	0.000682729	0.000924814	FBgn0011844	tRNA:D2:69F
3L	13259775	13260975	13260712	3.45807	0.000682729	0.000924814	FBgn0023095	caps
3L	17001450	17006700	17002912	4.28322	5.73041e-05	0.0343159	FBgn0036685	CG6664
3L	17001450	17006700	17002912	4.28322	5.73041e-05	0.0343159	FBgn0036684	CG3764
3L	16706850	16710450	16709962	3.06506	0.00128493	0.00116637	FBgn0000414	Dab
3L	16706850	16710450	16709962	3.06506	0.00128493	0.00116637	FBgn0036654	CG9692
3L	16706850	16710450	16709962	3.06506	0.00128493	0.00116637	FBgn0063485	Lasp
3L	16706850	16710450	16709962	3.06506	0.00128493	0.00116637	FBgn0264605	CG43954
3L	8358225	8360775	8359912	3.20957	0.0017745	0.074097	FBgn0001253	ImpE1
3L	8358225	8360775	8359912	3.20957	0.0017745	0.074097	FBgn0001248	Idh
X	3545250	3546900	3545662	3.15455	0.00214972	0.00242492	FBgn0085364	CR34335
X	3545250	3546900	3545662	3.15455	0.00214972	0.00242492	FBgn0029669	CG13021
X	3545250	3546900	3545662	3.15455	0.00214972	0.00242492	FBgn0052791	CG32791
X	19152375	19154325	19153387	3.00616	0.00211385	0.00519935	FBgn0030989	Inx5
X	19152375	19154325	19153387	3.00616	0.00211385	0.00519935	FBgn0261461	RhoGAP18B
3R	28600275	28601025	28600687	2.83093	0.00494672	0.00398984	FBgn0082960	snoRNA:Psi28S-3405a
3R	28600275	28601025	28600687	2.83093	0.00494672	0.00398984	FBgn0001215	Hrb98DE
2R	23521575	23523450	23522887	3.20565	0.00176326	7.55615e-05	FBgn0261786	mi
2R	23521575	23523450	23522887	3.20565	0.00176326	7.55615e-05	FBgn0015372	RabX1
3R	19074375	19075050	19074937	3.02098	0.00753938	0.0113808	FBgn0038678	mRpL55
3R	19074375	19075050	19074937	3.02098	0.00753938	0.0113808	FBgn0267708	CR46041
3R	19074375	19075050	19074937	3.02098	0.00753938	0.0113808	FBgn0004876	cdi
3R	23258175	23259825	23259037	3.23701	0.00181456	0.0025278	FBgn0039068	CG13827
3R	23258175	23259825	23259037	3.23701	0.00181456	0.0025278	FBgn0039067	wda
2R	9412050	9416175	9414412	3.84006	0.00107945	0.00171642	FBgn0041087	wun2
2R	9412050	9416175	9414412	3.84006	0.00107945	0.00171642	FBgn0016078	wun
3L	13965600	13966425	13966012	2.96199	0.00238628	0.00802468	FBgn0036390	CG13738
3L	13965600	13966425	13966012	2.96199	0.00238628	0.00802468	FBgn0263232	Nxf3
3L	13965600	13966425	13966012	2.96199	0.00238628	0.00802468	FBgn0036389	ssp2
2L	18144375	18146100	18145312	3.03244	0.00164472	0.0517743	FBgn0265671	CR44478
2L	18144375	18146100	18145312	3.03244	0.00164472	0.0517743	FBgn0041184	Socs36E
2L	18655725	18658050	18657412	7.73055	1.64582e-13	0.0774818	FBgn0086200	CR42490
2L	18655725	18658050	18657412	7.73055	1.64582e-13	0.0774818	FBgn0032693	Cyp310a1
2L	18655725	18658050	18657412	7.73055	1.64582e-13	0.0774818	FBgn0032694	MESR3
2L	4196025	4197150	4196362	3.48198	0.00060711	0.0626785	FBgn0001075	ft
2L	4196025	4197150	4196362	3.48198	0.00060711	0.0626785	FBgn0031589	CG3714
3R	29786025	29788950	29786062	3.4893	0.00101998	0.00552769	FBgn0262112	sro
3R	29786025	29788950	29786062	3.4893	0.00101998	0.00552769	FBgn0039694	fig
3R	29786025	29788950	29786062	3.4893	0.00101998	0.00552769	FBgn0001297	kay
3R	17058450	17060175	17058562	4.07249	7.82765e-05	0.0678081	FBgn0038473	Ns1
3R	17058450	17060175	17058562	4.07249	7.82765e-05	0.0678081	FBgn0020493	Dad
X	16421850	16423875	16423762	3.16756	0.00424222	0.00933874	FBgn0026575	hang
X	16421850	16423875	16423762	3.16756	0.00424222	0.00933874	FBgn0030749	AnxB11
3R	30809925	30813750	30812362	4.23262	9.37069e-05	0.0147111	FBgn0039804	CG15544
3R	30809925	30813750	30812362	4.23262	9.37069e-05	0.0147111	FBgn0027598	cindr
3L	6036300	6038100	6036487	4.00112	6.69926e-05	0.01987	FBgn0264603	CR43952
3L	6036300	6038100	6036487	4.00112	6.69926e-05	0.01987	FBgn0040060	yip7
3L	6036300	6038100	6036487	4.00112	6.69926e-05	0.01987	FBgn0035663	CG6462
X	5763300	5764275	5763562	3.07302	0.00280674	0.0736892	FBgn0261610	CG42699
X	5763300	5764275	5763562	3.07302	0.00280674	0.0736892	FBgn0013987	MAPk-Ak2
3L	7960275	7963500	7962187	3.11025	0.000891115	0.00257772	FBgn0010406	RNaseX25
3L	7960275	7963500	7962187	3.11025	0.000891115	0.00257772	FBgn0041156	exex
2L	10004100	10004925	10004362	3.16948	0.00369195	0.0278504	FBgn0266167	CR44873
2L	10004100	10004925	10004362	3.16948	0.00369195	0.0278504	FBgn0043456	CG4747
3R	21208725	21210375	21209887	3.28241	0.00270671	0.0149249	FBgn0038868	CG5862
3R	21208725	21210375	21209887	3.28241	0.00270671	0.0149249	FBgn0260004	Snmp1
3R	21208725	21210375	21209887	3.28241	0.00270671	0.0149249	FBgn0264357	SNF4Agamma
2R	7450725	7451550	7451062	3.93115	0.000868643	0.0831737	FBgn0266859	CR45320
2R	7450725	7451550	7451062	3.93115	0.000868643	0.0831737	FBgn0033174	CG11125
2R	7450725	7451550	7451062	3.93115	0.000868643	0.0831737	FBgn0050502	fa2h
2R	11192100	11197950	11195437	3.81923	0.000129069	0.0029297	FBgn0033582	CG9084
2R	11192100	11197950	11195437	3.81923	0.000129069	0.0029297	FBgn0003396	shn
3R	7088400	7088775	7088737	2.98028	0.00805765	0.0439417	FBgn0263768	CR43685
3R	7088400	7088775	7088737	2.98028	0.00805765	0.0439417	FBgn0003884	alphaTub84B
X	3675300	3679050	3675937	3.6669	0.000631104	0.00320155	FBgn0266549	CR45102
X	3675300	3679050	3675937	3.6669	0.000631104	0.00320155	FBgn0023215	Mnt
3L	11273850	11277525	11276137	3.95709	0.000161051	0.00236713	FBgn0041094	scyl
3L	11273850	11277525	11276137	3.95709	0.000161051	0.00236713	FBgn0265931	CR44720
2R	21502125	21503550	21503212	2.89952	0.00470273	0.0167212	FBgn0034634	CG10494
2R	21502125	21503550	21503212	2.89952	0.00470273	0.0167212	FBgn0043070	MESK2
X	17581200	17582175	17581537	3.05973	0.00326852	0.00322366	FBgn0030846	CG12992
X	17581200	17582175	17581537	3.05973	0.00326852	0.00322366	FBgn0030847	CG12991
2L	6611400	6615600	6611587	3.93338	0.000201435	0.00154438	FBgn0031837	CG11320
2L	6611400	6615600	6611587	3.93338	0.000201435	0.00154438	FBgn0031836	CG11050
X	6793650	6795975	6795112	3.21619	0.000682729	0.0307282	FBgn0029903	pod1
X	6793650	6795975	6795112	3.21619	0.000682729	0.0307282	FBgn0259228	C3G
3R	30385800	30386475	30386287	2.85034	0.00720038	0.0188861	FBgn0015221	Fer2LCH
3R	30385800	30386475	30386287	2.85034	0.00720038	0.0188861	FBgn0015222	Fer1HCH
2R	13978500	13980450	13979512	4.04594	5.14555e-05	0.0131557	FBgn0033890	Ctf4
2R	13978500	13980450	13979512	4.04594	5.14555e-05	0.0131557	FBgn0033889	CG6701
X	21519000	21520275	21519487	3.16585	0.00126135	0.0205354	FBgn0265922	CR44711
X	21519000	21520275	21519487	3.16585	0.00126135	0.0205354	FBgn0031182	Cyp6t1
X	21519000	21520275	21519487	3.16585	0.00126135	0.0205354	FBgn0266457	CR45082
2R	9148125	9149475	9149062	3.87873	0.000162751	0.00162357	FBgn0050345	CG30345
2R	9148125	9149475	9149062	3.87873	0.000162751	0.00162357	FBgn0050344	CG30344
2R	21542325	21543075	21542887	2.92702	0.00709647	0.00367228	FBgn0034636	CG10440
2R	21542325	21543075	21542887	2.92702	0.00709647	0.00367228	FBgn0260477	CG30283
2R	21542325	21543075	21542887	2.92702	0.00709647	0.00367228	FBgn0003731	Egfr
2R	6133350	6135075	6133687	3.84823	0.000659192	0.00056507	FBgn0033063	CG14589
2R	6133350	6135075	6133687	3.84823	0.000659192	0.00056507	FBgn0000546	EcR
3R	9950025	9950400	9950062	2.77831	0.00690483	0.0120732	FBgn0037770	Art4
3R	9950025	9950400	9950062	2.77831	0.00690483	0.0120732	FBgn0266389	CR45029
3R	9950025	9950400	9950062	2.77831	0.00690483	0.0120732	FBgn0267336	Glut4EF
2L	19935375	19936575	19935637	3.47787	0.000889771	0.00234132	FBgn0032833	CoIV
2L	19935375	19936575	19935637	3.47787	0.000889771	0.00234132	FBgn0266693	CR45183
2L	19935375	19936575	19935637	3.47787	0.000889771	0.00234132	FBgn0263873	sick
X	22837575	22840275	22839562	3.50929	0.00101063	0.0515654	FBgn0263665	CR43656
X	22837575	22840275	22839562	3.50929	0.00101063	0.0515654	FBgn0259677	CG42346
X	22837575	22840275	22839562	3.50929	0.00101063	0.0515654	FBgn0000719	fog
X	6355800	6356925	6356887	3.38188	0.000374656	0.0394688	FBgn0016974	swaPsi
X	6355800	6356925	6356887	3.38188	0.000374656	0.0394688	FBgn0261955	kdn
3L	7376775	7377225	7376887	3.08177	0.00370665	0.0741366	FBgn0016983	smid
3L	7376775	7377225	7376887	3.08177	0.00370665	0.0741366	FBgn0052380	SMSr
3L	12798300	12802050	12798787	3.59378	0.000674333	0.015075	FBgn0262714	Sap130
3L	12798300	12802050	12798787	3.59378	0.000674333	0.015075	FBgn0261674	CG42709
3L	12798300	12802050	12798787	3.59378	0.000674333	0.015075	FBgn0260945	Atg1
X	18320175	18320850	18320587	2.81129	0.00514899	0.00088984	FBgn0030913	CG6123
X	18320175	18320850	18320587	2.81129	0.00514899	0.00088984	FBgn0030912	CG6023
2R	10853700	10856850	10854112	4.34701	0.000173212	0.000686426	FBgn0265348	CR44302
2R	10853700	10856850	10854112	4.34701	0.000173212	0.000686426	FBgn0266629	CR45136
2R	10853700	10856850	10854112	4.34701	0.000173212	0.000686426	FBgn0050015	CG30015
2R	6880725	6881400	6881137	3.02059	0.00249218	0.000362027	FBgn0033113	Spn42Dc
2R	6880725	6881400	6881137	3.02059	0.00249218	0.000362027	FBgn0033112	Spn42Db
2L	16314600	16315950	16315312	3.47597	0.00126892	0.0260921	FBgn0014092	CG4278
2L	16314600	16315950	16315312	3.47597	0.00126892	0.0260921	FBgn0000250	cact
X	2362650	2364600	2363137	3.44029	0.000842036	0.000211812	FBgn0264598	PsGEF
X	2362650	2364600	2363137	3.44029	0.000842036	0.000211812	FBgn0003159	ptr
X	7324500	7325850	7325662	3.09017	0.000980141	0.0721443	FBgn0029945	CG18155
X	7324500	7325850	7325662	3.09017	0.000980141	0.0721443	FBgn0029944	Dok
X	7324500	7325850	7325662	3.09017	0.000980141	0.0721443	FBgn0265457	CR44357
X	7324500	7325850	7325662	3.09017	0.000980141	0.0721443	FBgn0029941	CG1677
X	12889875	12890625	12889912	2.90375	0.00386233	0.0261395	FBgn0052650	CG32650
X	12889875	12890625	12889912	2.90375	0.00386233	0.0261395	FBgn0030429	CG4661
X	12889875	12890625	12889912	2.90375	0.00386233	0.0261395	FBgn0259171	Pde9
2L	5233050	5234100	5233237	2.93175	0.00288411	0.00246975	FBgn0051971	tRNA:CR31971
2L	5233050	5234100	5233237	2.93175	0.00288411	0.00246975	FBgn0003716	tkv
3R	30352875	30354000	30353212	3.31012	0.00214608	0.000987225	FBgn0267783	CR46114
3R	30352875	30354000	30353212	3.31012	0.00214608	0.000987225	FBgn0085329	CG34300
3R	30352875	30354000	30353212	3.31012	0.00214608	0.000987225	FBgn0010113	hdc
3L	6312150	6314250	6313087	3.19964	0.00352248	0.0533138	FBgn0041625	Or65a
3L	6312150	6314250	6313087	3.19964	0.00352248	0.0533138	FBgn0266588	CR45113
2L	15315600	15316650	15315937	3.23256	0.00091754	0.00966373	FBgn0041103	nht
2L	15315600	15316650	15315937	3.23256	0.00091754	0.00966373	FBgn0028852	CG15262
2R	21077100	21078225	21077212	3.06178	0.00259714	0.065418	FBgn0034585	Rbpn-5
2R	21077100	21078225	21077212	3.06178	0.00259714	0.065418	FBgn0003748	Treh
X	4585125	4588125	4586737	4.43347	2.88916e-05	0.0094081	FBgn0003053	peb
X	4585125	4588125	4586737	4.43347	2.88916e-05	0.0094081	FBgn0029717	CG12684
X	4585125	4588125	4586737	4.43347	2.88916e-05	0.0094081	FBgn0052773	CR32773
2L	6825675	6827625	6826387	3.88052	0.000333263	0.0449077	FBgn0017551	Rca1
2L	6825675	6827625	6826387	3.88052	0.000333263	0.0449077	FBgn0051632	sens-2
3L	15094125	15095025	15094762	3.03562	0.00187541	0.0322499	FBgn0027088	Aats-gly
3L	15094125	15095025	15094762	3.03562	0.00187541	0.0322499	FBgn0036476	CG6945
3L	15094125	15095025	15094762	3.03562	0.00187541	0.0322499	FBgn0086690	cp309
2L	20953950	20954550	20954137	3.26352	0.0086554	0.00618636	FBgn0250867	CG42238
2L	20953950	20954550	20954137	3.26352	0.0086554	0.00618636	FBgn0265817	CR44606
3R	5571600	5572275	5572012	3.81762	0.000295053	0.00467089	FBgn0037344	CG2926
3R	5571600	5572275	5572012	3.81762	0.000295053	0.00467089	FBgn0023023	CRMP
X	2461725	2463225	2463037	3.80574	0.00124706	0.0675578	FBgn0261451	trol
X	2461725	2463225	2463037	3.80574	0.00124706	0.0675578	FBgn0004050	z
X	2461725	2463225	2463037	3.80574	0.00124706	0.0675578	FBgn0040388	boi
2R	20531250	20532300	20531512	2.76052	0.0045943	0.0496532	FBgn0265862	CR44651
2R	20531250	20532300	20531512	2.76052	0.0045943	0.0496532	FBgn0050151	CG30151
3L	7856025	7857375	7856287	4.34139	0.000432011	0.00762196	FBgn0052365	CG32365
3L	7856025	7857375	7856287	4.34139	0.000432011	0.00762196	FBgn0016694	Pdp1
2R	22249425	22250775	22250512	3.07765	0.000851328	0.066438	FBgn0263341	CR43422
2R	22249425	22250775	22250512	3.07765	0.000851328	0.066438	FBgn0020307	dve
X	1829700	1833075	1831612	3.22616	0.000754335	0.0433137	FBgn0026090	CG14812
X	1829700	1833075	1831612	3.22616	0.000754335	0.0433137	FBgn0029590	CG14811
X	1829700	1833075	1831612	3.22616	0.000754335	0.0433137	FBgn0261548	CG42666
2L	3158025	3159525	3158587	3.0188	0.00140882	0.00101787	FBgn0260817	gkt
2L	3158025	3159525	3158587	3.0188	0.00140882	0.00101787	FBgn0011648	Mad
3L	11695500	11697000	11696737	3.13812	0.0011292	0.00349867	FBgn0036195	CG6053
3L	11695500	11697000	11696737	3.13812	0.0011292	0.00349867	FBgn0036194	CG11652
X	21367050	21369825	21369637	3.29163	0.00131374	0.0010828	FBgn0267172	CR45612
X	21367050	21369825	21369637	3.29163	0.00131374	0.0010828	FBgn0024251	bbx
X	21367050	21369825	21369637	3.29163	0.00131374	0.0010828	FBgn0024182	waw
3R	16220550	16221675	16221337	3.25889	0.00325005	0.0131782	FBgn0267203	CR45643
3R	16220550	16221675	16221337	3.25889	0.00325005	0.0131782	FBgn0267201	CR45641
3L	11633550	11635350	11634112	3.2925	0.00238181	0.0631004	FBgn0036186	CG6071
3L	11633550	11635350	11634112	3.2925	0.00238181	0.0631004	FBgn0266651	CR45158
3L	11633550	11635350	11634112	3.2925	0.00238181	0.0631004	FBgn0052091	CG32091
3R	29867625	29868975	29868562	3.15275	0.00130635	0.0614098	FBgn0083969	CG34133
3R	29867625	29868975	29868562	3.15275	0.00130635	0.0614098	FBgn0039714	Zip99C
2L	3654975	3655725	3655237	3.46888	0.00097344	0.000352109	FBgn0085369	CG34340
2L	3654975	3655725	3655237	3.46888	0.00097344	0.000352109	FBgn0000721	for
2L	4197225	4198275	4197637	3.28014	0.00071624	0.000819222	FBgn0001075	ft
2L	4197225	4198275	4197637	3.28014	0.00071624	0.000819222	FBgn0031589	CG3714
2L	467250	468600	468037	3.70466	0.00452614	0.00989822	FBgn0027592	MED15
2L	467250	468600	468037	3.70466	0.00452614	0.00989822	FBgn0031258	CG4297
3L	4116300	4117425	4116937	3.63322	0.000358646	0.0216319	FBgn0264693	ens
3L	4116300	4117425	4116937	3.63322	0.000358646	0.0216319	FBgn0035499	Chd64
3L	19790100	19794525	19791787	3.16802	0.00246031	0.00701258	FBgn0261283	HLH106
3L	19790100	19794525	19791787	3.16802	0.00246031	0.00701258	FBgn0036905	ms(3)76Ca
3L	19790100	19794525	19791787	3.16802	0.00246031	0.00701258	FBgn0261360	CG42637
3L	19790100	19794525	19791787	3.16802	0.00246031	0.00701258	FBgn0266136	Gyc76C
2R	15929475	15931050	15930187	3.85353	0.000179387	0.0177341	FBgn0015247	Diap2
2R	15929475	15931050	15930187	3.85353	0.000179387	0.0177341	FBgn0034049	bdg
3R	20564100	20564700	20564587	3.04401	0.00235912	0.0160396	FBgn0083039	snoRNA:Psi18S-301
3R	20564100	20564700	20564587	3.04401	0.00235912	0.0160396	FBgn0038804	CG10877
3R	20564100	20564700	20564587	3.04401	0.00235912	0.0160396	FBgn0038803	CG5191
X	16540800	16541700	16541287	3.33943	0.00186745	0.0129541	FBgn0030757	CG9902
X	16540800	16541700	16541287	3.33943	0.00186745	0.0129541	FBgn0030756	CG9903
3L	16411425	16412325	16412212	3.41447	0.00424222	0.074474	FBgn0028399	TMS1
3L	16411425	16412325	16412212	3.41447	0.00424222	0.074474	FBgn0014163	fax
2R	14288175	14289225	14288362	3.18867	0.00202236	0.000797896	FBgn0033921	tej
2R	14288175	14289225	14288362	3.18867	0.00202236	0.000797896	FBgn0263397	Ih
3L	18935400	18937050	18935812	2.82094	0.00381788	0.0132485	FBgn0036834	CG6836
3L	18935400	18937050	18935812	2.82094	0.00381788	0.0132485	FBgn0262351	CG43049
3L	18935400	18937050	18935812	2.82094	0.00381788	0.0132485	FBgn0052204	CG32204
X	21064200	21065925	21065587	3.80591	0.000652267	0.000948309	FBgn0064123	stg1
X	21064200	21065925	21065587	3.80591	0.000652267	0.000948309	FBgn0052512	CG32512
X	21064200	21065925	21065587	3.80591	0.000652267	0.000948309	FBgn0031150	bves
X	8464425	8464875	8464537	2.7281	0.00647666	0.00375622	FBgn0053223	CG33223
X	8464425	8464875	8464537	2.7281	0.00647666	0.00375622	FBgn0014032	Sptr
3R	8355525	8358750	8356237	3.45271	0.00157354	0.0373429	FBgn0020249	stck
3R	8355525	8358750	8356237	3.45271	0.00157354	0.0373429	FBgn0261108	Atg13
3L	22820250	22820925	22820587	2.97127	0.00558915	0.00554114	FBgn0266977	CG45428
3L	22820250	22820925	22820587	2.97127	0.00558915	0.00554114	FBgn0027339	jim
3L	1793400	1794600	1793812	2.92917	0.00315944	0.00224842	FBgn0011573	Cdc37
3L	1793400	1794600	1793812	2.92917	0.00315944	0.00224842	FBgn0024510	dlt
3L	1793400	1794600	1793812	2.92917	0.00315944	0.00224842	FBgn0250789	alpha-Spec
2L	12519600	12522975	12520987	3.84876	0.000173711	0.0810747	FBgn0261709	CR42746
2L	12519600	12522975	12520987	3.84876	0.000173711	0.0810747	FBgn0263458	snoRNA:CG43051-a
2L	12519600	12522975	12520987	3.84876	0.000173711	0.0810747	FBgn0259176	bun
2L	2733225	2735100	2734912	3.49233	0.000474195	0.00233325	FBgn0031450	Hrs
2L	2733225	2735100	2734912	3.49233	0.000474195	0.00233325	FBgn0031449	CG31689
X	14948100	14952375	14951212	4.41129	8.48404e-05	0.07568	FBgn0266094	CR44831
X	14948100	14952375	14951212	4.41129	8.48404e-05	0.07568	FBgn0027601	pdgy
3R	19088700	19089825	19089487	3.16173	0.00201732	0.00244884	FBgn0038678	mRpL55
3R	19088700	19089825	19089487	3.16173	0.00201732	0.00244884	FBgn0267708	CR46041
3R	19088700	19089825	19089487	3.16173	0.00201732	0.00244884	FBgn0004876	cdi
X	13840050	13844400	13840462	3.29135	0.000763976	0.00245122	FBgn0267033	mamo
X	13840050	13844400	13840462	3.29135	0.000763976	0.00245122	FBgn0052626	AMPdeam
2R	22322925	22325550	22324312	3.38719	0.00103375	0.000286631	FBgn0085236	CG34207
2R	22322925	22325550	22324312	3.38719	0.00103375	0.000286631	FBgn0265977	CR44756
2R	22322925	22325550	22324312	3.38719	0.00103375	0.000286631	FBgn0013272	Gp150
3R	10210350	10213650	10213537	3.99051	2.90247e-06	0.00827129	FBgn0037797	CG12420
3R	10210350	10213650	10213537	3.99051	2.90247e-06	0.00827129	FBgn0025879	Timp
3R	10210350	10213650	10213537	3.99051	2.90247e-06	0.00827129	FBgn0004575	Syn
2L	20323200	20323875	20323462	3.25085	0.00120139	0.0461718	FBgn0011638	La
2L	20323200	20323875	20323462	3.25085	0.00120139	0.0461718	FBgn0263581	CR43606
2L	20323200	20323875	20323462	3.25085	0.00120139	0.0461718	FBgn0003475	spir
3L	6261375	6262200	6261712	3.00355	0.0028893	0.019336	FBgn0265715	CR44522
3L	6261375	6262200	6261712	3.00355	0.0028893	0.019336	FBgn0001258	ImpL3
X	7966275	7967775	7967437	3.18206	0.00372937	0.00235625	FBgn0010329	Tbh
X	7966275	7967775	7967437	3.18206	0.00372937	0.00235625	FBgn0003447	sn
X	7966275	7967775	7967437	3.18206	0.00372937	0.00235625	FBgn0003656	sws
X	3770250	3774825	3770812	4.73345	4.77591e-06	0.00145951	FBgn0029676	HIP-R
X	3770250	3774825	3770812	4.73345	4.77591e-06	0.00145951	FBgn0086899	tlk
2L	11839875	11840475	11840137	2.9588	0.00225048	0.00386971	FBgn0259964	Sfp33A3
2L	11839875	11840475	11840137	2.9588	0.00225048	0.00386971	FBgn0264565	CR43937
2L	11839875	11840475	11840137	2.9588	0.00225048	0.00386971	FBgn0264815	Pde1c
2L	11839875	11840475	11840137	2.9588	0.00225048	0.00386971	FBgn0264564	CR43936
3L	18072975	18075750	18075487	3.23946	0.000540439	0.00833117	FBgn0264746	CG44004
3L	18072975	18075750	18075487	3.23946	0.000540439	0.00833117	FBgn0266940	CR45391
X	2662725	2664150	2663587	3.37024	0.0011732	0.038691	FBgn0266707	CR45197
X	2662725	2664150	2663587	3.37024	0.0011732	0.038691	FBgn0003371	sgg
2R	15676125	15676725	15676312	2.85804	0.00362133	0.0136312	FBgn0266636	CR45143
2R	15676125	15676725	15676312	2.85804	0.00362133	0.0136312	FBgn0023441	fus
2L	7809075	7810875	7809337	3.67435	0.00111189	0.00036576	FBgn0261800	LanB1
2L	7809075	7810875	7809337	3.67435	0.00111189	0.00036576	FBgn0031952	cdc14
X	16717050	16718100	16717912	3.05092	0.0025091	0.01743	FBgn0052572	CG32572
X	16717050	16718100	16717912	3.05092	0.0025091	0.01743	FBgn0085354	CG34325
3L	2532375	2533275	2532787	3.07603	0.00185528	0.00249372	FBgn0010909	msn
3L	2532375	2533275	2532787	3.07603	0.00185528	0.00249372	FBgn0260480	CG32295
3L	2532375	2533275	2532787	3.07603	0.00185528	0.00249372	FBgn0010905	Spn
3L	7359150	7361775	7360087	3.688	0.000167614	0.0634712	FBgn0035771	Sec63
3L	7359150	7361775	7360087	3.688	0.000167614	0.0634712	FBgn0035770	pst
3L	7359150	7361775	7360087	3.688	0.000167614	0.0634712	FBgn0267485	CR45835
3R	29267175	29267625	29267437	3.85163	0.0006322	0.0113273	FBgn0267128	CR45568
3R	29267175	29267625	29267437	3.85163	0.0006322	0.0113273	FBgn0267104	CG45544
2R	22308975	22311450	22309537	3.61442	0.000564436	0.018544	FBgn0265979	CR44758
2R	22308975	22311450	22309537	3.61442	0.000564436	0.018544	FBgn0034718	wdp
2L	2942250	2943450	2942962	2.96022	0.00208241	0.000155635	FBgn0010263	Rbp9
2L	2942250	2943450	2942962	2.96022	0.00208241	0.000155635	FBgn0041111	lilli
3L	22461825	22462950	22462012	3.26701	0.00404321	0.0636985	FBgn0037164	CG11438
3L	22461825	22462950	22462012	3.26701	0.00404321	0.0636985	FBgn0037163	laza
2R	21032325	21036300	21033937	3.44846	0.000637761	0.00212051	FBgn0003391	shg
2R	21032325	21036300	21033937	3.44846	0.000637761	0.00212051	FBgn0266641	CR45148
3L	19737900	19739025	19738387	3.57509	0.0006322	0.0786045	FBgn0261361	CG42638
3L	19737900	19739025	19738387	3.57509	0.0006322	0.0786045	FBgn0260434	CG42529
3L	19737900	19739025	19738387	3.57509	0.0006322	0.0786045	FBgn0261360	CG42637
X	3441225	3443625	3441637	3.71427	0.00119618	0.0200627	FBgn0029659	CG16782
X	3441225	3443625	3441637	3.71427	0.00119618	0.0200627	FBgn0029658	CG14269
X	3441225	3443625	3441637	3.71427	0.00119618	0.0200627	FBgn0266350	CR44999
X	3441225	3443625	3441637	3.71427	0.00119618	0.0200627	FBgn0029657	CG12535
2L	13467675	13468500	13468387	3.41024	0.000715452	0.0149949	FBgn0023407	B4
2L	13467675	13468500	13468387	3.41024	0.000715452	0.0149949	FBgn0261992	CG42810
2L	13467675	13468500	13468387	3.41024	0.000715452	0.0149949	FBgn0263354	CG42784
3L	8685000	8685750	8685562	2.89276	0.0029407	0.0334226	FBgn0265719	CR44526
3L	8685000	8685750	8685562	2.89276	0.0029407	0.0334226	FBgn0001168	h
3L	15230025	15233025	15232087	3.78707	0.000383785	0.0320892	FBgn0029114	Tollo
3L	15230025	15233025	15232087	3.78707	0.000383785	0.0320892	FBgn0036490	CG6888
2R	8666250	8668425	8667562	3.33351	0.00169362	0.00450835	FBgn0050354	CG30354
2R	8666250	8668425	8667562	3.33351	0.00169362	0.00450835	FBgn0263120	Acsl
3R	19472025	19473525	19472362	2.96499	0.00488383	0.0259582	FBgn0038709	CG15025
3R	19472025	19473525	19472362	2.96499	0.00488383	0.0259582	FBgn0038708	CG6255
3R	19472025	19473525	19472362	2.96499	0.00488383	0.0259582	FBgn0260003	Dys
3L	6609900	6615000	6613312	4.35472	0.000237515	0.0223537	FBgn0004619	GluRIA
3L	6609900	6615000	6613312	4.35472	0.000237515	0.0223537	FBgn0035708	CG8398
X	10532325	10534425	10532437	4.24931	0.000173711	0.069121	FBgn0030215	CG15296
X	10532325	10534425	10532437	4.24931	0.000173711	0.069121	FBgn0085443	spri
3R	30387525	30389625	30388687	3.02815	0.00130324	0.000297183	FBgn0015221	Fer2LCH
3R	30387525	30389625	30388687	3.02815	0.00130324	0.000297183	FBgn0015222	Fer1HCH
2R	17270775	17271525	17271112	2.85869	0.00402552	0.0034129	FBgn0263709	CR43661
2R	17270775	17271525	17271112	2.85869	0.00402552	0.0034129	FBgn0267659	CR45997
2R	17270775	17271525	17271112	2.85869	0.00402552	0.0034129	FBgn0265487	mbl
3R	30458850	30462150	30460087	3.83356	0.00042997	0.00698068	FBgn0039774	CDase
3R	30458850	30462150	30460087	3.83356	0.00042997	0.00698068	FBgn0039773	CG2224
2R	16764000	16766625	16765462	4.05322	0.000157748	0.00264644	FBgn0259738	CG42392
2R	16764000	16766625	16765462	4.05322	0.000157748	0.00264644	FBgn0034154	CG5267
2R	16764000	16766625	16765462	4.05322	0.000157748	0.00264644	FBgn0267002	unc-104
2L	7790100	7791525	7791037	3.25488	0.00092001	0.0015425	FBgn0025687	LKR
2L	7790100	7791525	7791037	3.25488	0.00092001	0.0015425	FBgn0031948	CG7149
2R	7953075	7954275	7953637	3.246	0.0025884	0.0314783	FBgn0033240	CG2906
2R	7953075	7954275	7953637	3.246	0.0025884	0.0314783	FBgn0050378	CG30378
2R	7953075	7954275	7953637	3.246	0.0025884	0.0314783	FBgn0033236	CG14764
X	4590450	4592775	4590787	3.56807	0.000330592	0.094136	FBgn0003053	peb
X	4590450	4592775	4590787	3.56807	0.000330592	0.094136	FBgn0029717	CG12684
X	4590450	4592775	4590787	3.56807	0.000330592	0.094136	FBgn0052773	CR32773
3L	16001400	16004325	16001587	3.50214	0.000469574	0.00048218	FBgn0036557	mRpS31
3L	16001400	16004325	16001587	3.50214	0.000469574	0.00048218	FBgn0036556	CG5830
3L	7978575	7979400	7978837	2.97978	0.00229956	0.00485791	FBgn0011817	nmo
3L	7978575	7979400	7978837	2.97978	0.00229956	0.00485791	FBgn0035831	CG8038
3R	27148800	27154950	27154762	4.85086	1.8247e-06	0.00542996	FBgn0029155	Men-b
3R	27148800	27154950	27154762	4.85086	1.8247e-06	0.00542996	FBgn0039492	CG6051
X	17289225	17293875	17292862	3.49332	0.000391336	0.00182091	FBgn0004854	B-H2
X	17289225	17293875	17292862	3.49332	0.000391336	0.00182091	FBgn0024238	Fim
X	17289225	17293875	17292862	3.49332	0.000391336	0.00182091	FBgn0030838	CG5445
3R	20588250	20589000	20588812	3.01581	0.0027247	0.000303022	FBgn0038810	Srp72
3R	20588250	20589000	20588812	3.01581	0.0027247	0.000303022	FBgn0267711	CR46044
3R	20588250	20589000	20588812	3.01581	0.0027247	0.000303022	FBgn0014029	40787
3R	24600600	24601350	24601162	3.02064	0.00580658	0.0964133	FBgn0267764	CR46095
3R	24600600	24601350	24601162	3.02064	0.00580658	0.0964133	FBgn0263490	mld
3L	1726650	1730025	1729837	3.83061	0.0001456	0.0855455	FBgn0035264	Oseg4
3L	1726650	1730025	1729837	3.83061	0.0001456	0.0855455	FBgn0035263	CG12035
3L	1726650	1730025	1729837	3.83061	0.0001456	0.0855455	FBgn0027594	drpr
3R	22666200	22671000	22668112	3.36037	0.000248719	0.00513898	FBgn0046114	Gclm
3R	22666200	22671000	22668112	3.36037	0.000248719	0.00513898	FBgn0266418	wake
2L	6646350	6648375	6647587	3.49486	0.000954322	0.0831178	FBgn0031842	Tango1
2L	6646350	6648375	6647587	3.49486	0.000954322	0.0831178	FBgn0051635	CG31635
X	10727100	10730250	10729237	3.85131	0.00025753	0.0435118	FBgn0003204	ras
X	10727100	10730250	10729237	3.85131	0.00025753	0.0435118	FBgn0052676	CG32676
3L	11065275	11066925	11066212	3.42546	0.00063697	0.0295153	FBgn0036121	CG6310
3L	11065275	11066925	11066212	3.42546	0.00063697	0.0295153	FBgn0025355	SuUR
3L	11065275	11066925	11066212	3.42546	0.00063697	0.0295153	FBgn0266540	CG45101
3R	31405275	31406700	31406062	3.08229	0.00229366	0.0714238	FBgn0039848	lox
3R	31405275	31406700	31406062	3.08229	0.00229366	0.0714238	FBgn0261988	Gprk2
3R	31405275	31406700	31406062	3.08229	0.00229366	0.0714238	FBgn0039846	CG11337
2R	25257150	25258500	25258312	4.08986	6.24774e-05	0.0249759	FBgn0050428	CG30428
3R	28326900	28331925	28328437	3.89	0.000338947	0.00226296	FBgn0267773	CR46104
3R	28326900	28331925	28328437	3.89	0.000338947	0.00226296	FBgn0261618	larp
X	2145450	2146275	2145637	3.59479	0.000838971	0.00572367	FBgn0013432	bcn92
X	2145450	2146275	2145637	3.59479	0.000838971	0.00572367	FBgn0004654	Pgd
X	19304700	19305975	19304812	3.61292	0.000913768	0.0151344	FBgn0259834	out
X	19304700	19305975	19304812	3.61292	0.000913768	0.0151344	FBgn0065084	snmRNA:763
X	19304700	19305975	19304812	3.61292	0.000913768	0.0151344	FBgn0031012	CG8051
3L	8347425	8348325	8347912	3.59252	0.00197262	0.00291439	FBgn0035880	CG17352
3L	8347425	8348325	8347912	3.59252	0.00197262	0.00291439	FBgn0035879	GAPcenA
2R	7689750	7695750	7690162	4.15149	4.89955e-05	0.0184247	FBgn0050493	CG30493
2R	7689750	7695750	7690162	4.15149	4.89955e-05	0.0184247	FBgn0033212	CG1399
3R	10108275	10109025	10108537	2.99769	0.00368172	0.0352728	FBgn0037788	CG3940
3R	10108275	10109025	10108537	2.99769	0.00368172	0.0352728	FBgn0028734	Fmr1
X	16570575	16575450	16574287	3.63698	0.000331919	0.00340163	FBgn0030759	CG13014
X	16570575	16575450	16574287	3.63698	0.000331919	0.00340163	FBgn0030758	CanA-14F
2L	16886025	16889700	16888687	3.55015	0.000866751	0.0188711	FBgn0085342	CG34313
2L	16886025	16889700	16888687	3.55015	0.000866751	0.0188711	FBgn0032618	CG31743
2L	16886025	16889700	16888687	3.55015	0.000866751	0.0188711	FBgn0040985	CG6115
2L	16886025	16889700	16888687	3.55015	0.000866751	0.0188711	FBgn0261671	tweek
2L	16886025	16889700	16888687	3.55015	0.000866751	0.0188711	FBgn0265542	CR44392
2L	5255850	5257800	5256637	3.65589	0.000948561	0.0149845	FBgn0265957	CR44744
2L	5255850	5257800	5256637	3.65589	0.000948561	0.0149845	FBgn0046776	CR14033
2L	5255850	5257800	5256637	3.65589	0.000948561	0.0149845	FBgn0003716	tkv
2R	22179825	22180800	22180612	3.50905	0.000762162	0.000234499	FBgn0034707	MED16
2R	22179825	22180800	22180612	3.50905	0.000762162	0.000234499	FBgn0034706	CG11275
2R	22179825	22180800	22180612	3.50905	0.000762162	0.000234499	FBgn0034705	CG11170
X	1050825	1052025	1051912	3.657	0.000330592	0.00189857	FBgn0040398	CG14629
X	1050825	1052025	1051912	3.657	0.000330592	0.00189857	FBgn0266005	CR44779
3R	9224250	9227625	9225337	4.30805	0.000546719	0.000231773	FBgn0266706	CR45196
3R	9224250	9227625	9225337	4.30805	0.000546719	0.000231773	FBgn0037662	CG11997
3R	9224250	9227625	9225337	4.30805	0.000546719	0.000231773	FBgn0003165	pum
3L	108975	110475	109312	3.49463	0.00129948	0.00309315	FBgn0266950	CR45401
3L	108975	110475	109312	3.49463	0.00129948	0.00309315	FBgn0040688	CG12483
3L	3628350	3629175	3628462	3.68401	0.000416082	0.0211159	FBgn0035455	CG10862
3L	3628350	3629175	3628462	3.68401	0.000416082	0.0211159	FBgn0263239	dar1
3R	11665800	11666850	11666062	3.32072	0.000892369	0.00907642	FBgn0037930	CG14715
3R	11665800	11666850	11666062	3.32072	0.000892369	0.00907642	FBgn0259227	CG42327
2L	821775	822525	822337	3.29884	0.00355915	0.0269755	FBgn0031286	CG3862
2L	821775	822525	822337	3.29884	0.00355915	0.0269755	FBgn0031285	CG3662
2R	6987375	6987900	6987637	2.92136	0.00772123	0.00851008	FBgn0029508	Tsp42Ea
2R	6987375	6987900	6987637	2.92136	0.00772123	0.00851008	FBgn0033122	CG17002
2L	1116900	1117725	1117087	3.82674	0.00124213	0.00862933	FBgn0031304	CG4552
2L	1116900	1117725	1117087	3.82674	0.00124213	0.00862933	FBgn0016926	Pino
3R	17114100	17117475	17115412	3.39005	0.000995057	0.0304025	FBgn0085307	CG34278
3R	17114100	17117475	17115412	3.39005	0.000995057	0.0304025	FBgn0014141	cher
3L	7941825	7945875	7944712	3.41186	0.000859114	0.00186466	FBgn0264472	CG43880
3L	7941825	7945875	7944712	3.41186	0.000859114	0.00186466	FBgn0035827	Srp9
2R	6244725	6246675	6245362	3.11012	0.00204653	0.0368614	FBgn0267744	CR46075
2R	6244725	6246675	6245362	3.11012	0.00204653	0.0368614	FBgn0033075	Pld
2R	21373725	21375000	21374737	3.69826	0.000129069	0.0100954	FBgn0034626	CG10795
2R	21373725	21375000	21374737	3.69826	0.000129069	0.0100954	FBgn0000395	cv-2
2L	18557850	18559425	18558712	3.7592	0.000274473	0.0277885	FBgn0032688	CG15160
2L	18557850	18559425	18558712	3.7592	0.000274473	0.0277885	FBgn0085370	Pde11
3R	31410525	31411350	31410637	2.99018	0.00436563	0.0218488	FBgn0039848	lox
3R	31410525	31411350	31410637	2.99018	0.00436563	0.0218488	FBgn0261988	Gprk2
3R	20817600	20819475	20817787	2.80619	0.00389827	0.00420459	FBgn0038829	CG17271
3R	20817600	20819475	20817787	2.80619	0.00389827	0.00420459	FBgn0038828	CG17270
2L	12365925	12367125	12366037	3.5624	0.00122968	0.00100814	FBgn0041195	Pkd2
2L	12365925	12367125	12366037	3.5624	0.00122968	0.00100814	FBgn0032424	CG17010
2L	12365925	12367125	12366037	3.5624	0.00122968	0.00100814	FBgn0262475	bru-2
3R	12368850	12371325	12371062	4.08234	2.79719e-05	0.00566933	FBgn0267679	CR46015
3R	12368850	12371325	12371062	4.08234	2.79719e-05	0.00566933	FBgn0001149	GstD1
X	4574100	4575075	4574512	2.93559	0.00235032	0.011526	FBgn0003053	peb
X	4574100	4575075	4574512	2.93559	0.00235032	0.011526	FBgn0029717	CG12684
X	4574100	4575075	4574512	2.93559	0.00235032	0.011526	FBgn0052773	CR32773
2R	9610050	9610725	9610387	3.07097	0.00481346	0.00684426	FBgn0264878	CR44069
2R	9610050	9610725	9610387	3.07097	0.00481346	0.00684426	FBgn0033437	CG12926
X	19145925	19147350	19146037	3.88123	0.000129069	0.000269281	FBgn0030989	Inx5
X	19145925	19147350	19146037	3.88123	0.000129069	0.000269281	FBgn0261461	RhoGAP18B
2R	10533750	10536975	10535287	4.05404	0.000564436	0.00209082	FBgn0263466	snoRNA:lola-a
2R	10533750	10536975	10535287	4.05404	0.000564436	0.00209082	FBgn0264817	pre-lola-G
2R	10533750	10536975	10535287	4.05404	0.000564436	0.00209082	FBgn0005630	lola
2R	10533750	10536975	10535287	4.05404	0.000564436	0.00209082	FBgn0263481	snoRNA:lola-b
2R	10533750	10536975	10535287	4.05404	0.000564436	0.00209082	FBgn0263482	snoRNA:lola-c
2L	2756250	2758800	2757187	3.07466	0.00124743	0.00309122	FBgn0265997	CR44772
2L	2756250	2758800	2757187	3.07466	0.00124743	0.00309122	FBgn0031453	Bacc
2L	2756250	2758800	2757187	3.07466	0.00124743	0.00309122	FBgn0031454	CG9960
2L	2756250	2758800	2757187	3.07466	0.00124743	0.00309122	FBgn0031455	Snapin
3R	30198525	30198825	30198712	2.65427	0.00863766	0.0793616	FBgn0039757	RpS7
3R	30198525	30198825	30198712	2.65427	0.00863766	0.0793616	FBgn0039756	CG9743
3R	5036400	5037375	5036962	3.4627	0.00103203	0.0388982	FBgn0263626	CR43635
3R	5036400	5037375	5036962	3.4627	0.00103203	0.0388982	FBgn0267145	CR45585
3R	14677050	14678550	14678362	3.47548	0.000753218	0.00109324	FBgn0262127	kibra
3R	14677050	14678550	14678362	3.47548	0.000753218	0.00109324	FBgn0265140	Meltrin
3L	4541625	4545675	4543837	3.65203	0.000478763	0.00320702	FBgn0035558	CG11357
3L	4541625	4545675	4543837	3.65203	0.000478763	0.00320702	FBgn0052243	CG32243
3L	625950	629100	626062	4.62226	5.73041e-05	0.0539204	FBgn0263039	CR43334
3L	625950	629100	626062	4.62226	5.73041e-05	0.0539204	FBgn0263042	CG43337
2R	19293825	19296525	19294762	3.42375	0.000938243	0.0414398	FBgn0034432	CG7461
2R	19293825	19296525	19294762	3.42375	0.000938243	0.0414398	FBgn0086358	Tab2
3R	19163625	19166400	19163737	3.81993	0.000450287	0.000295361	FBgn0010768	sqz
3R	19163625	19166400	19163737	3.81993	0.000450287	0.000295361	FBgn0259705	CG42359
3R	14031300	14033325	14033212	3.72189	5.73041e-05	0.0435474	FBgn0038195	CG3061
3R	14031300	14033325	14033212	3.72189	5.73041e-05	0.0435474	FBgn0038194	Cyp6d5
3R	14031300	14033325	14033212	3.72189	5.73041e-05	0.0435474	FBgn0264493	rdx
3R	18669750	18672075	18672037	3.69671	0.000355771	0.00338866	FBgn0051230	CG31230
3R	18669750	18672075	18672037	3.69671	0.000355771	0.00338866	FBgn0038638	CG7702
3L	17905050	17906850	17906512	3.43264	0.000429248	0.0627354	FBgn0036771	CG14353
3L	17905050	17906850	17906512	3.43264	0.000429248	0.0627354	FBgn0036770	Prestin
3L	14402850	14403225	14403112	2.86912	0.00309485	0.0195242	FBgn0003459	stwl
3L	14402850	14403225	14403112	2.86912	0.00309485	0.0195242	FBgn0036422	CG3868
3L	2812200	2813850	2812537	2.80732	0.00445027	0.0241972	FBgn0265724	CR44531
3L	2812200	2813850	2812537	2.80732	0.00445027	0.0241972	FBgn0263392	Tet
X	7578900	7580250	7580062	3.25306	0.00138586	0.0127595	FBgn0029952	CG12689
X	7578900	7580250	7580062	3.25306	0.00138586	0.0127595	FBgn0029951	CG11369
X	15758700	15759975	15759112	3.2413	0.0020636	0.0650541	FBgn0030686	mRpL3
X	15758700	15759975	15759112	3.2413	0.0020636	0.0650541	FBgn0030684	CG8260
X	15758700	15759975	15759112	3.2413	0.0020636	0.0650541	FBgn0030685	Graf
2L	3010575	3012075	3011587	3.08834	0.00095543	0.0708887	FBgn0031489	CG17224
2L	3010575	3012075	3011587	3.08834	0.00095543	0.0708887	FBgn0031488	CG17265
X	5676675	5678925	5678587	4.04625	0.000202698	0.00426715	FBgn0003747	Gr5a
X	5676675	5678925	5678587	4.04625	0.000202698	0.00426715	FBgn0046687	Tre1
2L	13266825	13268400	13268212	3.71677	0.000505073	0.00726441	FBgn0028406	Drep-4
2L	13266825	13268400	13268212	3.71677	0.000505073	0.00726441	FBgn0051848	CG31848
2L	13266825	13268400	13268212	3.71677	0.000505073	0.00726441	FBgn0264894	CG44085
2R	7772925	7775550	7773862	3.09916	0.00091151	0.0390253	FBgn0000337	cn
2R	7772925	7775550	7773862	3.09916	0.00091151	0.0390253	FBgn0266526	CG45093
2R	7772925	7775550	7773862	3.09916	0.00091151	0.0390253	FBgn0050497	CG30497
2R	11602575	11603250	11602912	3.80686	0.00541358	0.0329848	FBgn0264508	CR43907
2R	11602575	11603250	11602912	3.80686	0.00541358	0.0329848	FBgn0086658	snoRNA:Psi28S-1180
2R	11602575	11603250	11602912	3.80686	0.00541358	0.0329848	FBgn0033636	tou
2R	19357800	19358850	19358662	4.70552	3.52684e-06	0.0373091	FBgn0034437	CG10051
2R	19357800	19358850	19358662	4.70552	3.52684e-06	0.0373091	FBgn0034436	CG11961
3R	20827050	20830725	20829037	3.4179	0.000551341	0.00488977	FBgn0264839	CR44047
3R	20827050	20830725	20829037	3.4179	0.000551341	0.00488977	FBgn0027493	AdSS
2R	22540875	22550250	22549312	3.83441	2.62711e-05	0.0114441	FBgn0034736	CG6018
2R	22540875	22550250	22549312	3.83441	2.62711e-05	0.0114441	FBgn0003175	px
X	10363125	10363650	10363462	3.38838	0.00693514	0.0601888	FBgn0052679	CG32679
X	10363125	10363650	10363462	3.38838	0.00693514	0.0601888	FBgn0028331	l(1)G0289
3L	217125	218475	217837	3.07504	0.00135741	0.00460073	FBgn0035113	pyx
3L	217125	218475	217837	3.07504	0.00135741	0.00460073	FBgn0063924	Kaz1-ORFA
3L	217125	218475	217837	3.07504	0.00135741	0.00460073	FBgn0063923	Kaz1-ORFB
3L	217125	218475	217837	3.07504	0.00135741	0.00460073	FBgn0035112	CG13877
3L	15592350	15593625	15593287	2.82775	0.00606505	0.0196904	FBgn0036519	CG7650
3L	15592350	15593625	15593287	2.82775	0.00606505	0.0196904	FBgn0036518	RhoGAP71E
2R	15914775	15915750	15915037	2.97383	0.00335634	0.0133719	FBgn0265511	CR44373
2R	15914775	15915750	15915037	2.97383	0.00335634	0.0133719	FBgn0053463	CG33463
2R	15914775	15915750	15915037	2.97383	0.00335634	0.0133719	FBgn0264089	sli
3L	10223550	10225275	10224412	3.78101	0.00138869	0.0171221	FBgn0265735	CR44542
3L	10223550	10225275	10224412	3.78101	0.00138869	0.0171221	FBgn0052056	scramb1
X	15740700	15741900	15740887	3.13038	0.0010338	0.082235	FBgn0030680	CG8944
X	15740700	15741900	15740887	3.13038	0.0010338	0.082235	FBgn0030679	CG8206
3R	16981200	16982325	16982137	4.89383	5.73041e-05	0.0292786	FBgn0038460	CG18622
3R	16981200	16982325	16982137	4.89383	5.73041e-05	0.0292786	FBgn0015011	Ahcy89E
2R	18337650	18341925	18337987	4.15745	0.000564436	0.0222507	FBgn0261700	CR42736
2R	18337650	18341925	18337987	4.15745	0.000564436	0.0222507	FBgn0040737	Tango8
2R	18337650	18341925	18337987	4.15745	0.000564436	0.0222507	FBgn0010575	sbb
3L	20516700	20518125	20517187	3.95478	0.000343001	0.0092594	FBgn0037008	mTerf3
3L	20516700	20518125	20517187	3.95478	0.000343001	0.0092594	FBgn0037007	CG5059
2R	12334275	12335175	12334612	2.88756	0.00450012	1.62127e-05	FBgn0050251	tRNA:CR30251
2R	12334275	12335175	12334612	2.88756	0.00450012	1.62127e-05	FBgn0050250	tRNA:CR30250
2R	15246225	15248850	15248062	4.11669	0.000133469	0.00355786	FBgn0003328	scb
2R	15246225	15248850	15248062	4.11669	0.000133469	0.00355786	FBgn0265508	CR44370
2L	6080025	6091050	6081112	4.67633	3.85183e-05	0.00176519	FBgn0266450	Kr-h1
2L	6080025	6091050	6081112	4.67633	3.85183e-05	0.00176519	FBgn0265999	CR44773
3L	9338400	9342375	9340387	5.94756	8.0213e-14	0.00175166	FBgn0035976	PGRP-LC
3L	9338400	9342375	9340387	5.94756	8.0213e-14	0.00175166	FBgn0035975	PGRP-LA
2R	6101925	6103575	6103462	3.63744	0.0012157	0.00182243	FBgn0033063	CG14589
2R	6101925	6103575	6103462	3.63744	0.0012157	0.00182243	FBgn0000546	EcR
2R	17274225	17275950	17275762	3.09764	0.00138007	0.0788255	FBgn0263709	CR43661
2R	17274225	17275950	17275762	3.09764	0.00138007	0.0788255	FBgn0267659	CR45997
2R	17274225	17275950	17275762	3.09764	0.00138007	0.0788255	FBgn0265487	mbl
3L	15546750	15548625	15547387	3.31945	0.00144419	0.0217404	FBgn0087035	AGO2
3L	15546750	15548625	15547387	3.31945	0.00144419	0.0217404	FBgn0004396	CrebA
3L	2598900	2599950	2599312	2.77371	0.00683976	0.0122637	FBgn0035355	CG16985
3L	2598900	2599950	2599312	2.77371	0.00683976	0.0122637	FBgn0028504	CG12182
3L	14104875	14109825	14109187	4.60455	1.18109e-06	0.00158963	FBgn0042630	Sox21b
3L	14104875	14109825	14109187	4.60455	1.18109e-06	0.00158963	FBgn0036411	Sox21a
3L	13497225	13498650	13498312	3.37602	0.00180621	0.0104946	FBgn0036374	Spt20
3L	13497225	13498650	13498312	3.37602	0.00180621	0.0104946	FBgn0036373	Tgi
X	9614925	9615675	9615262	3.81506	0.000810883	0.00332722	FBgn0028341	l(1)G0232
X	9614925	9615675	9615262	3.81506	0.000810883	0.00332722	FBgn0261931	CG42797
3L	159075	161550	160387	3.18999	0.000889941	0.000117775	FBgn0035102	CG7049
3L	159075	161550	160387	3.18999	0.000889941	0.000117775	FBgn0262681	CR43151
3L	159075	161550	160387	3.18999	0.000889941	0.000117775	FBgn0035101	p130CAS
2R	10733325	10737000	10735987	3.36231	0.000205882	0.0292926	FBgn0024956	Mat1
2R	10733325	10737000	10735987	3.36231	0.000205882	0.0292926	FBgn0033544	CG7220
3L	11240325	11249100	11243287	4.50733	1.69481e-05	0.0906006	FBgn0265925	CR44714
3L	11240325	11249100	11243287	4.50733	1.69481e-05	0.0906006	FBgn0265930	CR44719
3L	11240325	11249100	11243287	4.50733	1.69481e-05	0.0906006	FBgn0265924	CR44713
3L	11240325	11249100	11243287	4.50733	1.69481e-05	0.0906006	FBgn0265926	CR44715
3L	11240325	11249100	11243287	4.50733	1.69481e-05	0.0906006	FBgn0265928	CR44717
2L	12383925	12384900	12384562	3.08664	0.00232458	0.0186116	FBgn0041195	Pkd2
2L	12383925	12384900	12384562	3.08664	0.00232458	0.0186116	FBgn0032424	CG17010
2L	12383925	12384900	12384562	3.08664	0.00232458	0.0186116	FBgn0262475	bru-2
3L	9714600	9717600	9715837	4.02883	0.00178105	0.000226952	FBgn0065081	snmRNA:838
3L	9714600	9717600	9715837	4.02883	0.00178105	0.000226952	FBgn0045823	vsg
2R	21475275	21477525	21475462	3.22655	0.00101998	0.0336935	FBgn0026369	Sara
2R	21475275	21477525	21475462	3.22655	0.00101998	0.0336935	FBgn0010415	Sdc
2L	17375775	17379825	17378362	3.81195	0.000191614	0.00108734	FBgn0020503	CLIP-190
2L	17375775	17379825	17378362	3.81195	0.000191614	0.00108734	FBgn0032633	Lrch
3L	14218650	14221875	14220337	3.35197	0.00101998	0.0722917	FBgn0036416	CG7924
3L	14218650	14221875	14220337	3.35197	0.00101998	0.0722917	FBgn0036415	CG7768
3L	14218650	14221875	14220337	3.35197	0.00101998	0.0722917	FBgn0013718	nuf
2R	17100300	17103375	17102812	3.2923	0.00069146	0.00400855	FBgn0034194	CG15611
2R	17100300	17103375	17102812	3.2923	0.00069146	0.00400855	FBgn0050456	CG30456
2L	12460200	12464250	12462712	3.75758	0.000472417	0.00249232	FBgn0051858	t-cup
2L	12460200	12464250	12462712	3.75758	0.000472417	0.00249232	FBgn0259176	bun
3R	20781825	20783700	20782537	3.64484	0.00177308	2.65904e-05	FBgn0038827	Fancd2
3R	20781825	20783700	20782537	3.64484	0.00177308	2.65904e-05	FBgn0046689	Takl1
3R	20781825	20783700	20782537	3.64484	0.00177308	2.65904e-05	FBgn0038826	Syp
3L	15235575	15236175	15235762	3.57213	0.000826934	0.0310995	FBgn0029114	Tollo
3L	15235575	15236175	15235762	3.57213	0.000826934	0.0310995	FBgn0036490	CG6888
2L	6793350	6794925	6794887	2.94388	0.00367208	0.00962481	FBgn0263585	CR43610
2L	6793350	6794925	6794887	2.94388	0.00367208	0.00962481	FBgn0015777	nrv2
3R	21060750	21061200	21061087	3.4833	0.00112452	0.0490698	FBgn0025865	Cortactin
3R	21060750	21061200	21061087	3.4833	0.00112452	0.0490698	FBgn0011672	Mvl
2R	6628200	6633375	6631537	3.35649	0.000477895	0.000161247	FBgn0026761	Trap1
2R	6628200	6633375	6631537	3.35649	0.000477895	0.000161247	FBgn0262736	Vha16-1
3L	3080400	3084675	3082762	4.22723	0.000187052	0.0174451	FBgn0003938	snRNA:U5:63BC
3L	3080400	3084675	3082762	4.22723	0.000187052	0.0174451	FBgn0035397	CG11486
2L	19139400	19141425	19140637	3.47783	0.00192292	0.0259492	FBgn0266312	CR44977
2L	19139400	19141425	19140637	3.47783	0.00192292	0.0259492	FBgn0010300	brat
X	2114550	2115525	2114962	2.91353	0.00396129	0.00134883	FBgn0004860	ph-d
X	2114550	2115525	2114962	2.91353	0.00396129	0.00134883	FBgn0086043	snoRNA:Me18S-C1024
X	2114550	2115525	2114962	2.91353	0.00396129	0.00134883	FBgn0000382	csw
2L	19547400	19550025	19547437	3.2067	0.000788573	0.00220426	FBgn0041180	Tep4
2L	19547400	19550025	19547437	3.2067	0.000788573	0.00220426	FBgn0032805	CG10337
3L	8451450	8452350	8451487	2.81968	0.00578754	0.0427996	FBgn0262719	CG43163
3L	8451450	8452350	8451487	2.81968	0.00578754	0.0427996	FBgn0010825	Gug
X	5967525	5969775	5968762	4.77584	9.97748e-05	0.0349116	FBgn0029831	CG5966
X	5967525	5969775	5968762	4.77584	9.97748e-05	0.0349116	FBgn0029830	Grip
3L	10664325	10666200	10665112	2.945	0.00199816	0.00318801	FBgn0010762	simj
3L	10664325	10666200	10665112	2.945	0.00199816	0.00318801	FBgn0052068	CG32068
X	22490550	22491675	22490812	3.38416	0.00120655	0.00351424	FBgn0264677	CR43962
X	22490550	22491675	22490812	3.38416	0.00120655	0.00351424	FBgn0263504	CR43493
X	22490550	22491675	22490812	3.38416	0.00120655	0.00351424	FBgn0027279	l(1)G0196
3L	224025	226200	225037	3.2849	0.00187427	0.0012844	FBgn0262109	CR42862
3L	224025	226200	225037	3.2849	0.00187427	0.0012844	FBgn0053229	CG33229
2R	17097375	17099775	17097787	3.59023	0.000652203	0.00914833	FBgn0050456	CG30456
2R	17097375	17099775	17097787	3.59023	0.000652203	0.00914833	FBgn0010226	GstS1
2R	23593650	23595000	23594662	2.75022	0.00549164	0.00754798	FBgn0260761	CG42559
2R	23593650	23595000	23594662	2.75022	0.00549164	0.00754798	FBgn0015903	apt
X	11569650	11570925	11569837	3.34962	0.00148325	0.00775398	FBgn0265252	CR44266
X	11569650	11570925	11569837	3.34962	0.00148325	0.00775398	FBgn0003277	RpII215
X	11569650	11570925	11569837	3.34962	0.00148325	0.00775398	FBgn0030311	CG11699
X	5914725	5919300	5915212	4.33824	7.85753e-05	0.0434836	FBgn0029824	CG3726
X	5914725	5919300	5915212	4.33824	7.85753e-05	0.0434836	FBgn0264939	CR44108
X	5914725	5919300	5915212	4.33824	7.85753e-05	0.0434836	FBgn0029823	CG3011
3L	4074225	4074600	4074337	3.29632	0.00189443	0.0648921	FBgn0035495	CG14989
3L	4074225	4074600	4074337	3.29632	0.00189443	0.0648921	FBgn0004516	Gad1
3L	6075150	6075825	6075262	2.70147	0.0072916	0.000310345	FBgn0035675	CG6610
3L	6075150	6075825	6075262	2.70147	0.0072916	0.000310345	FBgn0035674	CG13295
2L	17424825	17431875	17429512	3.45384	0.000590072	0.0204517	FBgn0265582	CR44409
2L	17424825	17431875	17429512	3.45384	0.000590072	0.0204517	FBgn0011274	Dif
2R	8607150	8608725	8608462	3.41272	0.000754751	0.00668566	FBgn0033312	CG8642
2R	8607150	8608725	8608462	3.41272	0.000754751	0.00668566	FBgn0267792	rgr
X	9075225	9075900	9075562	3.3112	0.00245821	0.0796156	FBgn0030081	CG7246
X	9075225	9075900	9075562	3.3112	0.00245821	0.0796156	FBgn0265413	CG44325
3L	7151100	7151925	7151887	3.2675	0.00138962	0.0210463	FBgn0040837	CG8620
3L	7151100	7151925	7151887	3.2675	0.00138962	0.0210463	FBgn0259173	corn
2R	16336650	16338300	16337437	3.32009	0.00207815	0.0988906	FBgn0034117	CG7997
2R	16336650	16338300	16337437	3.32009	0.00207815	0.0988906	FBgn0010611	Hmgs
2L	3572250	3573450	3573337	4.37375	0.00053804	0.0341073	FBgn0264370	CR43822
2L	3572250	3573450	3573337	4.37375	0.00053804	0.0341073	FBgn0265960	CR44747
2L	13204875	13205850	13205212	3.66201	0.00111954	0.063016	FBgn0032483	CG15482
2L	13204875	13205850	13205212	3.66201	0.00111954	0.063016	FBgn0032482	Pect
2R	17285400	17285925	17285662	4.05846	7.09337e-05	0.00845871	FBgn0263709	CR43661
2R	17285400	17285925	17285662	4.05846	7.09337e-05	0.00845871	FBgn0267659	CR45997
2R	17285400	17285925	17285662	4.05846	7.09337e-05	0.00845871	FBgn0265487	mbl
2R	12335925	12337050	12336112	2.93446	0.00423459	0.000163584	FBgn0011878	tRNA:H:48F
2R	12335925	12337050	12336112	2.93446	0.00423459	0.000163584	FBgn0033715	CG8490
2R	12335925	12337050	12336112	2.93446	0.00423459	0.000163584	FBgn0011877	tRNA:HPsi
2R	12335925	12337050	12336112	2.93446	0.00423459	0.000163584	FBgn0054021	CG34021
3L	16044075	16048500	16044337	3.91936	6.95067e-05	0.00306165	FBgn0264602	CR43951
3L	16044075	16048500	16044337	3.91936	6.95067e-05	0.00306165	FBgn0267549	CR45889
3L	16044075	16048500	16044337	3.91936	6.95067e-05	0.00306165	FBgn0260635	Diap1
2R	24538275	24539625	24539287	4.72238	2.24039e-05	0.00422403	FBgn0016687	Nurf-38
2R	24538275	24539625	24539287	4.72238	2.24039e-05	0.00422403	FBgn0035023	ITP
2R	24538275	24539625	24539287	4.72238	2.24039e-05	0.00422403	FBgn0035021	CG4622
2R	24063750	24064725	24064462	3.01669	0.00157984	0.00474028	FBgn0034970	yki
2R	24063750	24064725	24064462	3.01669	0.00157984	0.00474028	FBgn0025806	Rap2l
2R	6871350	6872400	6871762	3.14944	0.00468438	0.000411916	FBgn0033110	CG9447
2R	6871350	6872400	6871762	3.14944	0.00468438	0.000411916	FBgn0265935	coro
2L	431325	433125	431887	3.9469	0.000225427	0.0382456	FBgn0263870	CR43717
2L	431325	433125	431887	3.9469	0.000225427	0.0382456	FBgn0004583	ex
2L	23173125	23174100	23173687	3.16856	0.00239691	0.000166066	FBgn0063368	Gpb5
2L	23173125	23174100	23173687	3.16856	0.00239691	0.000166066	FBgn0265254	CR44268
2L	23173125	23174100	23173687	3.16856	0.00239691	0.000166066	FBgn0039958	CG12567
2L	9181125	9183375	9182287	3.16212	0.0023033	0.00299638	FBgn0051885	tRNA:CR31885
2L	9181125	9183375	9182287	3.16212	0.0023033	0.00299638	FBgn0041092	tai
X	5756175	5757675	5757037	3.69795	0.000450151	0.00676417	FBgn0013987	MAPk-Ak2
X	5756175	5757675	5757037	3.69795	0.000450151	0.00676417	FBgn0029801	CG15771
X	5756175	5757675	5757037	3.69795	0.000450151	0.00676417	FBgn0267084	CR45528
3L	21008100	21010800	21009262	3.35034	0.000852981	0.00433995	FBgn0037044	CG10585
3L	21008100	21010800	21009262	3.35034	0.000852981	0.00433995	FBgn0263486	scaRNA:PsiU6-40
3L	21008100	21010800	21009262	3.35034	0.000852981	0.00433995	FBgn0003415	skd
X	19244925	19245600	19245487	3.00676	0.00308114	0.0381685	FBgn0031004	CG7992
X	19244925	19245600	19245487	3.00676	0.00308114	0.0381685	FBgn0031003	CG7889
3L	1023975	1024500	1024162	2.91582	0.00617343	0.00234994	FBgn0035181	CG9205
3L	1023975	1024500	1024162	2.91582	0.00617343	0.00234994	FBgn0267461	CR45811
3L	1023975	1024500	1024162	2.91582	0.00617343	0.00234994	FBgn0024277	trio
3L	16955475	16956975	16956562	2.9432	0.0039608	0.000292833	FBgn0261547	Exn
3L	16955475	16956975	16956562	2.9432	0.0039608	0.000292833	FBgn0010352	Nc73EF
3L	16955475	16956975	16956562	2.9432	0.0039608	0.000292833	FBgn0036680	Cpr73D
2R	7776300	7778325	7777612	3.258	0.000377034	0.0158417	FBgn0000337	cn
2R	7776300	7778325	7777612	3.258	0.000377034	0.0158417	FBgn0266526	CG45093
2R	7776300	7778325	7777612	3.258	0.000377034	0.0158417	FBgn0050497	CG30497
3R	16227975	16233375	16232437	3.78466	0.000324216	0.0749073	FBgn0040237	bor
3R	16227975	16233375	16232437	3.78466	0.000324216	0.0749073	FBgn0040071	tara
3R	29780850	29785200	29783437	4.59281	0.000505073	0.000183187	FBgn0262112	sro
3R	29780850	29785200	29783437	4.59281	0.000505073	0.000183187	FBgn0039694	fig
3R	29780850	29785200	29783437	4.59281	0.000505073	0.000183187	FBgn0001297	kay
2R	11105550	11107050	11106337	3.70718	0.000631501	0.0536909	FBgn0050489	Cyp12d1-p
2R	11105550	11107050	11106337	3.70718	0.000631501	0.0536909	FBgn0262818	CG43189
2R	11105550	11107050	11106337	3.70718	0.000631501	0.0536909	FBgn0040765	luna
2R	8082150	8084700	8084662	3.60412	0.000352987	0.00920593	FBgn0028563	sut1
2R	8082150	8084700	8084662	3.60412	0.000352987	0.00920593	FBgn0025469	slv
2R	16385625	16387050	16386637	3.04217	0.00184933	0.00386139	FBgn0264273	Sema-2b
2R	16385625	16387050	16386637	3.04217	0.00184933	0.00386139	FBgn0262816	CG43187
2R	16103250	16105500	16104037	4.14642	0.000250646	0.00972858	FBgn0265605	Ric
2R	16103250	16105500	16104037	4.14642	0.000250646	0.00972858	FBgn0014020	Rho1
3L	17606100	17608425	17607712	2.85785	0.00269469	0.000892838	FBgn0036740	Vps60
3L	17606100	17608425	17607712	2.85785	0.00269469	0.000892838	FBgn0086080	snoRNA:Me28S-A576
3L	17606100	17608425	17607712	2.85785	0.00269469	0.000892838	FBgn0000567	Eip74EF
2R	20110950	20111700	20111587	2.99004	0.00581521	0.00148284	FBgn0004364	18w
2R	20110950	20111700	20111587	2.99004	0.00581521	0.00148284	FBgn0265844	CR44633
3L	3517350	3521325	3519037	3.23943	0.00133925	0.014432	FBgn0266403	CR45043
3L	3517350	3521325	3519037	3.23943	0.00133925	0.014432	FBgn0005640	Eip63E
3R	30334200	30338850	30338212	3.55035	0.000129069	0.0985664	FBgn0267783	CR46114
3R	30334200	30338850	30338212	3.55035	0.000129069	0.0985664	FBgn0085329	CG34300
3R	30334200	30338850	30338212	3.55035	0.000129069	0.0985664	FBgn0010113	hdc
2R	7779600	7783650	7782487	3.84206	0.0010338	0.0012934	FBgn0000337	cn
2R	7779600	7783650	7782487	3.84206	0.0010338	0.0012934	FBgn0266526	CG45093
2R	7779600	7783650	7782487	3.84206	0.0010338	0.0012934	FBgn0050497	CG30497
2R	7779600	7783650	7782487	3.84206	0.0010338	0.0012934	FBgn0266577	CR45108
4	495450	500100	498037	3.24279	0.000831428	0.0242757	FBgn0004607	zfh2
4	495450	500100	498037	3.24279	0.000831428	0.0242757	FBgn0039908	Asator
2L	7082700	7084050	7083637	3.26028	0.00154287	0.00353439	FBgn0085407	Pvf3
2L	7082700	7084050	7083637	3.26028	0.00154287	0.00353439	FBgn0265822	CR44611
2L	7082700	7084050	7083637	3.26028	0.00154287	0.00353439	FBgn0031888	Pvf2
2L	10237125	10238700	10237912	4.0284	0.000600961	0.00712545	FBgn0004419	me31B
2L	10237125	10238700	10237912	4.0284	0.000600961	0.00712545	FBgn0051720	mthl15
3R	9926775	9929700	9928912	3.72297	0.000737653	0.0257241	FBgn0037770	Art4
3R	9926775	9929700	9928912	3.72297	0.000737653	0.0257241	FBgn0266389	CR45029
3R	9926775	9929700	9928912	3.72297	0.000737653	0.0257241	FBgn0267336	Glut4EF
2L	8951550	8952900	8951737	3.25942	0.00145606	0.0580753	FBgn0032079	CG31886
2L	8951550	8952900	8951737	3.25942	0.00145606	0.0580753	FBgn0032078	C1GalTA
3L	17961825	17964900	17962537	3.31685	0.000859786	0.0335839	FBgn0267581	CR45921
3L	17961825	17964900	17962537	3.31685	0.000859786	0.0335839	FBgn0000568	Eip75B
3R	15901575	15906450	15903262	3.11519	0.000940306	0.00802597	FBgn0051292	CR31292
3R	15901575	15906450	15903262	3.11519	0.000940306	0.00802597	FBgn0027657	glob1
3L	12984450	12986250	12985837	3.49429	0.00045166	0.000459553	FBgn0036329	CG11262
3L	12984450	12986250	12985837	3.49429	0.00045166	0.000459553	FBgn0036328	CG10749
X	15449175	15450975	15449362	3.19323	0.00216691	0.000384782	FBgn0014455	Ahcy13
X	15449175	15450975	15449362	3.19323	0.00216691	0.000384782	FBgn0040285	Scamp
2R	21606600	21608850	21607912	4.26738	1.04449e-05	0.0177899	FBgn0262888	CR43243
2R	21606600	21608850	21607912	4.26738	1.04449e-05	0.0177899	FBgn0034638	CG10433
2R	21606600	21608850	21607912	4.26738	1.04449e-05	0.0177899	FBgn0034639	CG15673
X	1263150	1264125	1263937	3.96129	0.000330592	0.0551325	FBgn0025642	CG32812
X	1263150	1264125	1263937	3.96129	0.000330592	0.0551325	FBgn0028550	Atf3
2R	7528575	7532850	7531612	3.36517	0.000196671	0.00469726	FBgn0265107	CR44209
2R	7528575	7532850	7531612	3.36517	0.000196671	0.00469726	FBgn0033188	Drat
3R	11243550	11245050	11244037	4.07029	0.00176045	0.0246413	FBgn0037891	CG5214
3R	11243550	11245050	11244037	4.07029	0.00176045	0.0246413	FBgn0037890	CG17734
3R	18923025	18925050	18923287	3.32757	0.000682729	0.0187679	FBgn0038662	Mpc1
3R	18923025	18925050	18923287	3.32757	0.000682729	0.0187679	FBgn0261113	Xrp1
3L	3452250	3454500	3453412	3.62684	0.000995965	0.023967	FBgn0041164	armi
3L	3452250	3454500	3453412	3.62684	0.000995965	0.023967	FBgn0026259	eIF5B
3R	18449175	18450900	18449737	4.07858	0.000332914	0.00349609	FBgn0038626	CG7691
3R	18449175	18450900	18449737	4.07858	0.000332914	0.00349609	FBgn0004652	fru
2L	9388200	9390300	9388537	3.16496	0.00162085	0.00340038	FBgn0032115	CG4438
2L	9388200	9390300	9388537	3.16496	0.00162085	0.00340038	FBgn0012036	Aldh
2L	9388200	9390300	9388537	3.16496	0.00162085	0.00340038	FBgn0085395	Shawl
2L	10529025	10529775	10529737	3.09039	0.0017745	0.000310825	FBgn0032265	CG18301
2L	10529025	10529775	10529737	3.09039	0.0017745	0.000310825	FBgn0032264	Lip4
2L	17550	18825	17887	3.5651	0.00063705	2.89369e-05	FBgn0031209	Ir21a
2L	17550	18825	17887	3.5651	0.00063705	2.89369e-05	FBgn0002121	l(2)gl
2R	22389975	22391100	22390837	3.19094	0.00160616	0.000198152	FBgn0034724	babos
2R	22389975	22391100	22390837	3.19094	0.00160616	0.000198152	FBgn0265978	CR44757
2R	22389975	22391100	22390837	3.19094	0.00160616	0.000198152	FBgn0034723	CG13506
3L	3406950	3408375	3407962	3.23859	0.00101998	0.00251954	FBgn0026259	eIF5B
3L	3406950	3408375	3407962	3.23859	0.00101998	0.00251954	FBgn0014388	sty
2L	21731550	21733500	21732862	3.01548	0.00205433	0.0779242	FBgn0086779	step
2L	21731550	21733500	21732862	3.01548	0.00205433	0.0779242	FBgn0051619	CG31619
3L	14668425	14669550	14669212	3.30208	0.00125846	0.000791983	FBgn0262581	CG43121
3L	14668425	14669550	14669212	3.30208	0.00125846	0.000791983	FBgn0267548	CR45888
3L	14668425	14669550	14669212	3.30208	0.00125846	0.000791983	FBgn0041604	dlp
2L	3302100	3306150	3305662	3.77234	9.39682e-05	0.000758375	FBgn0031518	CG3277
2L	3302100	3306150	3305662	3.77234	9.39682e-05	0.000758375	FBgn0031516	CG9663
X	3762900	3765000	3763237	3.91233	0.00131202	4.43612e-06	FBgn0029676	HIP-R
X	3762900	3765000	3763237	3.91233	0.00131202	4.43612e-06	FBgn0086899	tlk
3R	30449550	30453825	30450637	3.831	0.000363024	0.00767748	FBgn0039773	CG2224
3R	30449550	30453825	30450637	3.831	0.000363024	0.00767748	FBgn0028646	aralar1
2R	9927600	9929775	9928462	3.70551	0.000583571	0.0180376	FBgn0033467	CG15863
2R	9927600	9929775	9928462	3.70551	0.000583571	0.0180376	FBgn0011656	Mef2
2R	19143075	19148475	19143862	3.93859	3.52067e-05	0.0770796	FBgn0263290	CR43399
2R	19143075	19148475	19143862	3.93859	3.52067e-05	0.0770796	FBgn0000578	ena
3R	15650850	15652800	15650962	3.31738	0.000243473	0.0210659	FBgn0053207	pxb
3R	15650850	15652800	15650962	3.31738	0.000243473	0.0210659	FBgn0263041	CG43336
X	13332750	13333125	13333012	2.9232	0.0037007	0.0704609	FBgn0010198	RpS15Aa
X	13332750	13333125	13333012	2.9232	0.0037007	0.0704609	FBgn0052636	CR32636
X	9060000	9062850	9062587	3.19482	0.00238206	0.000386292	FBgn0030078	CG10970
X	9060000	9062850	9062587	3.19482	0.00238206	0.000386292	FBgn0030077	CG15365
3R	23225625	23227275	23225812	3.6204	0.00037073	0.0032722	FBgn0039064	CG4467
3R	23225625	23227275	23225812	3.6204	0.00037073	0.0032722	FBgn0011596	fzo
3R	23225625	23227275	23225812	3.6204	0.00037073	0.0032722	FBgn0262975	cnc
3R	20960775	20963175	20961187	3.35834	0.000718577	0.0487767	FBgn0013995	Calx
3R	20960775	20963175	20961187	3.35834	0.000718577	0.0487767	FBgn0002921	Atpalpha
3L	14200800	14201625	14201137	3.13642	0.00212371	0.0703214	FBgn0052141	CG32141
3L	14200800	14201625	14201137	3.13642	0.00212371	0.0703214	FBgn0013718	nuf
2L	21050175	21054300	21050587	3.2619	0.000728019	0.0152328	FBgn0010395	Itgbetanu
2L	21050175	21054300	21050587	3.2619	0.000728019	0.0152328	FBgn0250867	CG42238
2R	22688550	22690050	22688587	3.62384	0.00101998	0.0074589	FBgn0265983	CR44762
2R	22688550	22690050	22688587	3.62384	0.00101998	0.0074589	FBgn0020257	Ppa
2R	22688550	22690050	22688587	3.62384	0.00101998	0.0074589	FBgn0265984	CR44763
3R	10139025	10140675	10139362	3.64079	0.000312449	0.0615866	FBgn0037792	TAF1B
3R	10139025	10140675	10139362	3.64079	0.000312449	0.0615866	FBgn0004889	tws
3L	18113400	18114600	18114262	3.00504	0.00254749	0.00479746	FBgn0262100	CG42853
3L	18113400	18114600	18114262	3.00504	0.00254749	0.00479746	FBgn0052195	CG32195
3L	18113400	18114600	18114262	3.00504	0.00254749	0.00479746	FBgn0036777	CG7341
3L	10516950	10517550	10517287	3.25532	0.00250204	0.0323967	FBgn0036085	CG6527
3L	10516950	10517550	10517287	3.25532	0.00250204	0.0323967	FBgn0052064	S-Lap4
3L	10516950	10517550	10517287	3.25532	0.00250204	0.0323967	FBgn0052062	A2bp1
2L	20822775	20825775	20824387	3.67066	0.00168752	0.000563756	FBgn0032889	CG9331
2L	20822775	20825775	20824387	3.67066	0.00168752	0.000563756	FBgn0032888	CheB38c
2R	7758975	7759575	7759087	3.27932	0.00180062	0.0258367	FBgn0000337	cn
2R	7758975	7759575	7759087	3.27932	0.00180062	0.0258367	FBgn0266526	CG45093
2R	7758975	7759575	7759087	3.27932	0.00180062	0.0258367	FBgn0050497	CG30497
3L	16957200	16959675	16958512	3.79401	0.000522868	0.000537434	FBgn0261547	Exn
3L	16957200	16959675	16958512	3.79401	0.000522868	0.000537434	FBgn0010352	Nc73EF
3L	16957200	16959675	16958512	3.79401	0.000522868	0.000537434	FBgn0036680	Cpr73D
2L	20325	21675	20662	3.51918	0.000570906	0.00010089	FBgn0031209	Ir21a
2L	20325	21675	20662	3.51918	0.000570906	0.00010089	FBgn0002121	l(2)gl
2L	8695650	8696550	8696062	3.10508	0.00322416	0.0362176	FBgn0266327	CR44992
2L	8695650	8696550	8696062	3.10508	0.00322416	0.0362176	FBgn0004914	Hnf4
X	6779625	6780000	6779887	2.74441	0.00615767	0.044155	FBgn0259228	C3G
X	6779625	6780000	6779887	2.74441	0.00615767	0.044155	FBgn0003390	shf
X	12582525	12583425	12582862	2.96842	0.00348405	0.0149874	FBgn0041203	LIMK1
X	12582525	12583425	12582862	2.96842	0.00348405	0.0149874	FBgn0030400	CG11138
2R	13492200	13494075	13492612	3.36657	0.00198196	0.0595612	FBgn0004638	drk
2R	13492200	13494075	13492612	3.36657	0.00198196	0.0595612	FBgn0033844	bbc
2L	17390550	17392050	17391787	3.79681	0.000255668	0.0186068	FBgn0032634	Rpb11
2L	17390550	17392050	17391787	3.79681	0.000255668	0.0186068	FBgn0020503	CLIP-190
2R	6529950	6531225	6530287	3.5233	0.0018009	0.0617583	FBgn0264506	CR43905
2R	6529950	6531225	6530287	3.5233	0.0018009	0.0617583	FBgn0266620	CR45127
2R	6529950	6531225	6530287	3.5233	0.0018009	0.0617583	FBgn0086655	jing
3R	16221750	16223175	16222762	3.65815	0.00127098	0.0121434	FBgn0267203	CR45643
3R	16221750	16223175	16222762	3.65815	0.00127098	0.0121434	FBgn0267201	CR45641
2L	8690925	8694750	8691187	3.97659	0.000108743	0.0301991	FBgn0266327	CR44992
2L	8690925	8694750	8691187	3.97659	0.000108743	0.0301991	FBgn0004914	Hnf4
X	5086125	5088825	5086912	3.22551	0.00137466	0.0935166	FBgn0029745	Rpn13R
X	5086125	5088825	5086912	3.22551	0.00137466	0.0935166	FBgn0029746	CG15465
X	5086125	5088825	5086912	3.22551	0.00137466	0.0935166	FBgn0266098	rg
3R	11886675	11888700	11886862	3.71683	0.000298772	0.0249675	FBgn0037962	CG6971
3R	11886675	11888700	11886862	3.71683	0.000298772	0.0249675	FBgn0037960	mthl5
3R	11886675	11888700	11886862	3.71683	0.000298772	0.0249675	FBgn0051368	CG31368
2R	9145125	9147600	9147337	3.04256	0.00573701	0.0163152	FBgn0050344	CG30344
2R	9145125	9147600	9147337	3.04256	0.00573701	0.0163152	FBgn0050342	Prp38
3L	11324325	11327625	11324737	3.1445	0.00250397	0.00166263	FBgn0265934	CR44723
3L	11324325	11327625	11324737	3.1445	0.00250397	0.00166263	FBgn0265933	CR44722
3R	9630750	9632475	9632137	3.3208	0.000882723	8.91468e-05	FBgn0037723	SpdS
3R	9630750	9632475	9632137	3.3208	0.000882723	8.91468e-05	FBgn0005585	Crc
3R	9630750	9632475	9632137	3.3208	0.000882723	8.91468e-05	FBgn0266413	CR45053
3L	6192975	6194325	6193912	3.01762	0.00208061	0.00532555	FBgn0024921	Trn
3L	6192975	6194325	6193912	3.01762	0.00208061	0.00532555	FBgn0035692	CG13298
2L	4813350	4814625	4813912	2.71431	0.00556545	0.000600679	FBgn0031631	CG3225
2L	4813350	4814625	4813912	2.71431	0.00556545	0.000600679	FBgn0031630	CG15629
3R	18226800	18227925	18227362	3.35082	0.00148272	0.0013319	FBgn0011701	repo
3R	18226800	18227925	18227362	3.35082	0.00148272	0.0013319	FBgn0262559	Mdh2
X	1560000	1560375	1560037	2.91251	0.00338844	0.0794337	FBgn0000210	br
X	1560000	1560375	1560037	2.91251	0.00338844	0.0794337	FBgn0065095	snmRNA:400
X	1560000	1560375	1560037	2.91251	0.00338844	0.0794337	FBgn0025390	Mur2B
2R	7068225	7069125	7068787	2.74783	0.00678792	0.0609264	FBgn0033140	CG12836
2R	7068225	7069125	7068787	2.74783	0.00678792	0.0609264	FBgn0033139	Tsp42Er
2R	17710425	17712825	17712112	3.61716	0.000621267	0.0315678	FBgn0034263	CG10934
2R	17710425	17712825	17712112	3.61716	0.000621267	0.0315678	FBgn0028494	CG6424
2R	17847750	17849775	17849137	3.67547	0.00189166	0.00154925	FBgn0050323	CG30323
2R	17847750	17849775	17849137	3.67547	0.00189166	0.00154925	FBgn0015522	olf186-M
2R	17847750	17849775	17849137	3.67547	0.00189166	0.00154925	FBgn0041585	olf186-F
2L	1727100	1727550	1727437	4.61967	0.00715905	0.0758006	FBgn0260648	Rrp40
2L	1727100	1727550	1727437	4.61967	0.00715905	0.0758006	FBgn0000579	Eno
X	9579300	9580200	9579712	3.5815	0.00166956	0.0284429	FBgn0267100	CR45540
X	9579300	9580200	9579712	3.5815	0.00166956	0.0284429	FBgn0259741	CG42395
X	9579300	9580200	9579712	3.5815	0.00166956	0.0284429	FBgn0052699	CG32699
X	7908675	7910100	7909612	3.35949	0.00133483	0.000863462	FBgn0029975	CG1444
X	7908675	7910100	7909612	3.35949	0.00133483	0.000863462	FBgn0029974	dpr14
3L	17666025	17669100	17667187	3.85526	0.00061625	0.0810401	FBgn0065088	snmRNA:641
3L	17666025	17669100	17667187	3.85526	0.00061625	0.0810401	FBgn0036746	Crtc
2R	15912975	15914550	15914137	3.84293	0.000514018	0.0255451	FBgn0265511	CR44373
2R	15912975	15914550	15914137	3.84293	0.000514018	0.0255451	FBgn0053463	CG33463
2R	15912975	15914550	15914137	3.84293	0.000514018	0.0255451	FBgn0264089	sli
2R	18608850	18612225	18610762	4.06719	4.3726e-05	0.00287322	FBgn0261587	CG42697
2R	18608850	18612225	18610762	4.06719	4.3726e-05	0.00287322	FBgn0050115	GEFmeso
2R	24925350	24928350	24926512	3.49944	0.000241572	0.0020503	FBgn0043792	CG30427
2R	24925350	24928350	24926512	3.49944	0.000241572	0.0020503	FBgn0060296	pain
3R	16986000	16988325	16987312	3.75785	0.00018208	0.0029207	FBgn0267152	CR45592
3R	16986000	16988325	16987312	3.75785	0.00018208	0.0029207	FBgn0038460	CG18622
3R	6432975	6434700	6433612	3.15861	0.00223199	0.0468958	FBgn0037445	CG9727
3R	6432975	6434700	6433612	3.15861	0.00223199	0.0468958	FBgn0264787	CR44017
3R	6432975	6434700	6433612	3.15861	0.00223199	0.0468958	FBgn0264495	gpp
2L	14462775	14465775	14464462	3.40843	0.000989567	0.0497478	FBgn0265944	CR44731
2L	14462775	14465775	14464462	3.40843	0.000989567	0.0497478	FBgn0265943	CR44730
3L	723375	725550	724387	3.53987	0.000858163	0.00907439	FBgn0264310	CR43785
3L	723375	725550	724387	3.53987	0.000858163	0.00907439	FBgn0266960	CR45411
3R	8844075	8847300	8847037	3.75349	0.000222807	0.00892554	FBgn0011966	tRNA:R:85Ca
3R	8844075	8847300	8847037	3.75349	0.000222807	0.00892554	FBgn0262614	pyd
3L	18771525	18772650	18771937	3.29994	0.000947392	0.0294088	FBgn0267601	CR45939
3L	18771525	18772650	18771937	3.29994	0.000947392	0.0294088	FBgn0267600	CR45938
3L	18771525	18772650	18771937	3.29994	0.000947392	0.0294088	FBgn0001078	ftz-f1
2L	5290275	5296125	5292262	3.75642	0.000325672	0.0340478	FBgn0267294	CR45730
2L	5290275	5296125	5292262	3.75642	0.000325672	0.0340478	FBgn0016076	vri
2R	21545550	21549450	21547912	3.69013	0.000330592	0.0203357	FBgn0034636	CG10440
2R	21545550	21549450	21547912	3.69013	0.000330592	0.0203357	FBgn0260477	CG30283
2R	21545550	21549450	21547912	3.69013	0.000330592	0.0203357	FBgn0003731	Egfr
2R	7533825	7534575	7534312	3.11219	0.00434833	0.00307541	FBgn0033190	CG2137
2R	7533825	7534575	7534312	3.11219	0.00434833	0.00307541	FBgn0264294	Cyt-b5
2R	14572725	14578575	14573812	5.19558	1.30105e-05	0.00346414	FBgn0033943	CG12869
2R	14572725	14578575	14573812	5.19558	1.30105e-05	0.00346414	FBgn0010397	LamC
2R	14572725	14578575	14573812	5.19558	1.30105e-05	0.00346414	FBgn0265974	ttv
2R	8670450	8672700	8671087	3.8225	0.000177745	0.00453712	FBgn0050354	CG30354
2R	8670450	8672700	8671087	3.8225	0.000177745	0.00453712	FBgn0263120	Acsl
2R	24683850	24686775	24684937	3.46744	0.00191121	0.00683011	FBgn0035050	ST6Gal
2R	24683850	24686775	24684937	3.46744	0.00191121	0.00683011	FBgn0035049	Mmp1
3L	19630800	19632300	19630987	3.26945	0.000936139	0.0118631	FBgn0036897	CG8786
3L	19630800	19632300	19630987	3.26945	0.000936139	0.0118631	FBgn0036896	wnd
X	4612050	4614075	4612462	3.73952	0.000222807	0.0056011	FBgn0003053	peb
X	4612050	4614075	4612462	3.73952	0.000222807	0.0056011	FBgn0029717	CG12684
3R	29286975	29288775	29287087	3.60605	0.000330592	0.0483693	FBgn0039659	CG14506
3R	29286975	29288775	29287087	3.60605	0.000330592	0.0483693	FBgn0267128	CR45568
2R	11864775	11865525	11864887	3.17962	0.00207315	0.0134062	FBgn0260437	CR42532
2R	11864775	11865525	11864887	3.17962	0.00207315	0.0134062	FBgn0260436	CG42531
2R	11864775	11865525	11864887	3.17962	0.00207315	0.0134062	FBgn0033659	Damm
3L	18196650	18198825	18196687	3.57753	0.000330592	0.00246662	FBgn0036782	CG7320
3L	18196650	18198825	18196687	3.57753	0.000330592	0.00246662	FBgn0266769	CR45234
3R	10760325	10762350	10762162	3.41529	0.000254242	0.0141807	FBgn0051390	MED7
3R	10760325	10762350	10762162	3.41529	0.000254242	0.0141807	FBgn0266372	CR45016
3R	10760325	10762350	10762162	3.41529	0.000254242	0.0141807	FBgn0037831	Cap-H2
3R	9032850	9033675	9033112	2.96645	0.00213562	0.0576507	FBgn0037657	hyx
3R	9032850	9033675	9033112	2.96645	0.00213562	0.0576507	FBgn0063298	CR31429
3R	9032850	9033675	9033112	2.96645	0.00213562	0.0576507	FBgn0002932	neur
3L	6467175	6469725	6467812	3.58873	0.000491403	0.0268222	FBgn0035702	CG10147
3L	6467175	6469725	6467812	3.58873	0.000491403	0.0268222	FBgn0261801	CG42747
3R	14670450	14671425	14671237	2.72302	0.0060194	0.000408138	FBgn0262127	kibra
3R	14670450	14671425	14671237	2.72302	0.0060194	0.000408138	FBgn0265140	Meltrin
2R	18774225	18774750	18774562	2.79607	0.00434119	0.0331119	FBgn0264679	CR43964
2R	18774225	18774750	18774562	2.79607	0.00434119	0.0331119	FBgn0050229	tRNA:CR30229
2R	18774225	18774750	18774562	2.79607	0.00434119	0.0331119	FBgn0034389	Mctp
3L	2589600	2591775	2590012	3.55462	0.000808793	0.000495993	FBgn0062517	CG16984
3L	2589600	2591775	2590012	3.55462	0.000808793	0.000495993	FBgn0016794	dos
X	17284725	17286375	17285962	3.31299	0.00101466	0.00322393	FBgn0024238	Fim
X	17284725	17286375	17285962	3.31299	0.00101466	0.00322393	FBgn0030837	CG8661
X	17284725	17286375	17285962	3.31299	0.00101466	0.00322393	FBgn0030838	CG5445
3L	819750	822675	822487	3.56956	8.99228e-05	0.0461551	FBgn0264475	CR43883
3L	819750	822675	822487	3.56956	8.99228e-05	0.0461551	FBgn0265730	CR44537
2L	9447675	9450300	9449362	3.58234	0.000482193	0.00736436	FBgn0264269	CR43769
2L	9447675	9450300	9449362	3.58234	0.000482193	0.00736436	FBgn0053723	CG33723
2L	9447675	9450300	9449362	3.58234	0.000482193	0.00736436	FBgn0002973	numb
2R	23565525	23567025	23566987	3.75256	0.000786768	0.0763918	FBgn0260761	CG42559
2R	23565525	23567025	23566987	3.75256	0.000786768	0.0763918	FBgn0015903	apt
2L	12477750	12481650	12478612	4.11257	0.000136808	0.0653318	FBgn0051858	t-cup
2L	12477750	12481650	12478612	4.11257	0.000136808	0.0653318	FBgn0259176	bun
2L	2856600	2859600	2858812	4.19876	3.93379e-05	0.00644341	FBgn0031474	CG2991
2L	2856600	2859600	2858812	4.19876	3.93379e-05	0.00644341	FBgn0015521	RpS21
X	635850	637875	636112	3.56287	0.000594726	0.000146499	FBgn0003575	su(s)
X	635850	637875	636112	3.56287	0.000594726	0.000146499	FBgn0020381	Dredd
X	13128225	13129500	13129312	3.53729	0.000330592	0.000122406	FBgn0052638	CG32638
X	13128225	13129500	13129312	3.53729	0.000330592	0.000122406	FBgn0065101	snmRNA:204
X	13128225	13129500	13129312	3.53729	0.000330592	0.000122406	FBgn0030451	CG15717
X	13128225	13129500	13129312	3.53729	0.000330592	0.000122406	FBgn0030452	MFS10
X	17892750	17893650	17893237	2.96794	0.00287468	0.0226207	FBgn0052496	CR32496
X	17892750	17893650	17893237	2.96794	0.00287468	0.0226207	FBgn0030882	GS
X	19321050	19322625	19322062	3.04074	0.0017031	0.0242045	FBgn0086778	nAChRalpha7
X	19321050	19322625	19322062	3.04074	0.0017031	0.0242045	FBgn0259834	out
3L	1346625	1348950	1347787	3.53826	0.000928782	0.00585803	FBgn0029514	312
3L	1346625	1348950	1347787	3.53826	0.000928782	0.00585803	FBgn0267487	Ptp61F
2L	2873475	2875575	2874112	3.05789	0.00234567	0.0383726	FBgn0031478	CG8814
2L	2873475	2875575	2874112	3.05789	0.00234567	0.0383726	FBgn0031476	CG8813
2L	2873475	2875575	2874112	3.05789	0.00234567	0.0383726	FBgn0051694	CG31694
2R	18771150	18771900	18771187	3.58633	0.000146325	0.0508131	FBgn0264679	CR43964
2R	18771150	18771900	18771187	3.58633	0.000146325	0.0508131	FBgn0050229	tRNA:CR30229
2R	18771150	18771900	18771187	3.58633	0.000146325	0.0508131	FBgn0034389	Mctp
X	15042600	15047625	15047587	3.53275	0.00029664	0.00108751	FBgn0030603	CG5541
X	15042600	15047625	15047587	3.53275	0.00029664	0.00108751	FBgn0052594	be
X	15042600	15047625	15047587	3.53275	0.00029664	0.00108751	FBgn0030600	hiw
2L	135750	137625	136912	3.81924	0.000247412	0.072398	FBgn0265075	CR44186
2L	135750	137625	136912	3.81924	0.000247412	0.072398	FBgn0265074	CR44185
2L	135750	137625	136912	3.81924	0.000247412	0.072398	FBgn0031228	CG11455
2L	13056300	13057575	13056562	2.79755	0.00369755	0.00125271	FBgn0265086	CR44197
2L	13056300	13057575	13056562	2.79755	0.00369755	0.00125271	FBgn0262160	CG9932
X	15804975	15806325	15806137	2.8762	0.00312665	0.0149094	FBgn0265534	CR44384
X	15804975	15806325	15806137	2.8762	0.00312665	0.0149094	FBgn0003345	sd
3L	8458800	8463000	8460937	3.45392	0.00103459	0.000369309	FBgn0262719	CG43163
3L	8458800	8463000	8460937	3.45392	0.00103459	0.000369309	FBgn0010825	Gug
2L	1459800	1463700	1462612	3.58384	0.000591118	0.00199081	FBgn0051928	CG31928
2L	1459800	1463700	1462612	3.58384	0.000591118	0.00199081	FBgn0263321	CG43402
2R	7489425	7491150	7490887	3.25114	0.00284037	0.000757207	FBgn0263240	Coop
2R	7489425	7491150	7490887	3.25114	0.00284037	0.000757207	FBgn0259745	wech
X	2134500	2139150	2138962	3.89757	0.00044601	0.00542315	FBgn0023507	CG3835
X	2134500	2139150	2138962	3.89757	0.00044601	0.00542315	FBgn0004861	ph-p
3R	10267125	10267800	10267462	2.79574	0.00586852	0.023218	FBgn0011970	tRNA:S2b:86A
3R	10267125	10267800	10267462	2.79574	0.00586852	0.023218	FBgn0262617	CG43143
3L	4106250	4110750	4110562	3.34778	0.000322279	0.00121886	FBgn0035498	Fit1
3L	4106250	4110750	4110562	3.34778	0.000322279	0.00121886	FBgn0267230	CR45670
3L	4106250	4110750	4110562	3.34778	0.000322279	0.00121886	FBgn0028484	Ack
X	13232325	13233150	13232737	2.97844	0.00295728	0.00111331	FBgn0052639	CG32639
X	13232325	13233150	13232737	2.97844	0.00295728	0.00111331	FBgn0004456	mew
3L	1335075	1337400	1336537	3.49698	0.000116423	0.00269281	FBgn0035213	CG2199
3L	1335075	1337400	1336537	3.49698	0.000116423	0.00269281	FBgn0010786	l(3)02640
3L	1335075	1337400	1336537	3.49698	0.000116423	0.00269281	FBgn0035211	CG2211
3R	31595925	31596675	31596262	2.70745	0.00758573	0.000671744	FBgn0039858	CycG
3R	31595925	31596675	31596262	2.70745	0.00758573	0.000671744	FBgn0039857	RpL6
X	18870150	18872250	18870187	3.93286	0.000182236	0.000684203	FBgn0030973	CG7332
X	18870150	18872250	18870187	3.93286	0.000182236	0.000684203	FBgn0085430	CG34401
X	4108050	4109400	4108162	3.27344	0.000920497	0.000209881	FBgn0026079	Nsun2
X	4108050	4109400	4108162	3.27344	0.000920497	0.000209881	FBgn0026084	cib
X	8683050	8685450	8684737	3.1597	0.00171833	0.0146611	FBgn0030057	Ppt1
X	8683050	8685450	8684737	3.1597	0.00171833	0.0146611	FBgn0030056	CG11284
2L	21085425	21086250	21085612	3.21447	0.00343835	0.00072236	FBgn0053508	ppk13
2L	21085425	21086250	21085612	3.21447	0.00343835	0.00072236	FBgn0053509	CG33509
X	15592575	15595650	15594862	3.23348	0.00149151	0.00446741	FBgn0003463	sog
X	15592575	15595650	15594862	3.23348	0.00149151	0.00446741	FBgn0030661	CG8105
X	15592575	15595650	15594862	3.23348	0.00149151	0.00446741	FBgn0030662	CG9220
X	9580650	9586425	9583462	5.12726	6.92836e-05	0.00838192	FBgn0259741	CG42395
X	9580650	9586425	9583462	5.12726	6.92836e-05	0.00838192	FBgn0267100	CR45540
X	9580650	9586425	9583462	5.12726	6.92836e-05	0.00838192	FBgn0267101	CR45541
X	9580650	9586425	9583462	5.12726	6.92836e-05	0.00838192	FBgn0001186	Hex-A
X	19353675	19354275	19354012	2.88943	0.00407439	0.00822872	FBgn0052533	CG32533
X	19353675	19354275	19354012	2.88943	0.00407439	0.00822872	FBgn0031016	kek5
3L	22460400	22461300	22460887	3.66376	0.00305462	0.00957569	FBgn0037164	CG11438
3L	22460400	22461300	22460887	3.66376	0.00305462	0.00957569	FBgn0037163	laza
2L	6367725	6368025	6367837	3.18724	0.00379197	0.0382071	FBgn0031805	CG9505
2L	6367725	6368025	6367837	3.18724	0.00379197	0.0382071	FBgn0266004	CR44778
X	11684100	11688975	11687887	3.81651	0.000142269	0.0361188	FBgn0011754	PhKgamma
X	11684100	11688975	11687887	3.81651	0.000142269	0.0361188	FBgn0014133	bif
2L	10321350	10322475	10321762	3.75465	0.000625325	0.010365	FBgn0032219	CG4995
2L	10321350	10322475	10321762	3.75465	0.000625325	0.010365	FBgn0032218	CG5381
3R	5591700	5592825	5591887	3.33611	0.00118393	0.038978	FBgn0015324	Vha26
3R	5591700	5592825	5591887	3.33611	0.00118393	0.038978	FBgn0014366	noi
3R	4803450	4804575	4804012	4.97745	1.95516e-07	0.0400949	FBgn0026417	Hus1-like
3R	4803450	4804575	4804012	4.97745	1.95516e-07	0.0400949	FBgn0260794	ctrip
3R	7085925	7087575	7086112	3.06259	0.00273114	3.42383e-05	FBgn0003884	alphaTub84B
3R	7085925	7087575	7086112	3.06259	0.00273114	3.42383e-05	FBgn0267567	CR45907
3R	7085925	7087575	7086112	3.06259	0.00273114	3.42383e-05	FBgn0037470	CG1091
2R	19467300	19469175	19468462	3.38216	0.000663506	0.00106316	FBgn0034451	TBCB
2R	19467300	19469175	19468462	3.38216	0.000663506	0.00106316	FBgn0260934	par-1
3L	9614400	9616575	9615787	3.73142	0.000550586	5.14909e-05	FBgn0267348	LanB2
3L	9614400	9616575	9615787	3.73142	0.000550586	5.14909e-05	FBgn0036017	CG3280
X	6624150	6626100	6625087	3.99984	0.000341173	0.023905	FBgn0029880	CG14443
X	6624150	6626100	6625087	3.99984	0.000341173	0.023905	FBgn0029881	pigs
X	11429550	11430825	11429662	3.19631	0.00101998	0.00342447	FBgn0262740	Evi5
X	11429550	11430825	11429662	3.19631	0.00101998	0.00342447	FBgn0001145	Gs2
X	4604250	4608150	4607587	3.53399	0.000586947	0.00153794	FBgn0003053	peb
X	4604250	4608150	4607587	3.53399	0.000586947	0.00153794	FBgn0029717	CG12684
X	4604250	4608150	4607587	3.53399	0.000586947	0.00153794	FBgn0052773	CR32773
2R	20617950	20618475	20618437	2.95186	0.00263951	0.0947764	FBgn0034527	CG9945
2R	20617950	20618475	20618437	2.95186	0.00263951	0.0947764	FBgn0050147	Hil
2R	23069625	23070225	23069812	2.65387	0.00806345	0.01359	FBgn0050201	tRNA:CR30201
2R	23069625	23070225	23069812	2.65387	0.00806345	0.01359	FBgn0021979	l(2)k09913
X	766350	768750	768412	3.53517	0.00131743	0.000859363	FBgn0027343	fz3
X	766350	768750	768412	3.53517	0.00131743	0.000859363	FBgn0266281	CR44966
X	16655925	16656525	16656187	2.93157	0.00313217	0.0922592	FBgn0015336	CG15865
X	16655925	16656525	16656187	2.93157	0.00313217	0.0922592	FBgn0003189	r
2R	7745625	7746000	7745887	2.98381	0.00517676	0.0463461	FBgn0000337	cn
2R	7745625	7746000	7745887	2.98381	0.00517676	0.0463461	FBgn0266526	CG45093
2R	7745625	7746000	7745887	2.98381	0.00517676	0.0463461	FBgn0050497	CG30497
2L	9512475	9513825	9512512	4.14318	6.39397e-05	0.072436	FBgn0032123	Oatp30B
2L	9512475	9513825	9512512	4.14318	6.39397e-05	0.072436	FBgn0032120	CG33298
3L	20942100	20943675	20942662	3.07862	0.00248734	0.000943377	FBgn0266778	CR45243
3L	20942100	20943675	20942662	3.07862	0.00248734	0.000943377	FBgn0037035	CG10589
3L	20942100	20943675	20942662	3.07862	0.00248734	0.000943377	FBgn0011591	fng
3L	17949450	17951700	17949712	4.3077	0.000147346	0.0015009	FBgn0000568	Eip75B
3L	17949450	17951700	17949712	4.3077	0.000147346	0.0015009	FBgn0266942	CR45393
3L	8270175	8271675	8270212	2.96991	0.00401753	0.00822748	FBgn0027569	cert
3L	8270175	8271675	8270212	2.96991	0.00401753	0.00822748	FBgn0263219	Dscam4
2R	24941400	24945975	24943312	3.6563	0.000997468	0.000476515	FBgn0035084	CG15861
2R	24941400	24945975	24943312	3.6563	0.000997468	0.000476515	FBgn0035083	Tina-1
2R	24941400	24945975	24943312	3.6563	0.000997468	0.000476515	FBgn0035085	CG3770
X	19605150	19608450	19606012	4.05217	0.000682729	0.0793944	FBgn0031037	CG14207
X	19605150	19608450	19606012	4.05217	0.000682729	0.0793944	FBgn0031036	CG14220
X	9594975	9601575	9598012	4.06263	8.32094e-05	0.00326747	FBgn0267103	CR45543
X	9594975	9601575	9598012	4.06263	8.32094e-05	0.00326747	FBgn0267102	CR45542
X	9594975	9601575	9598012	4.06263	8.32094e-05	0.00326747	FBgn0030141	Gga
3R	13782825	13784175	13783162	3.21767	0.00202966	0.00262451	FBgn0267150	CR45590
3R	13782825	13784175	13783162	3.21767	0.00202966	0.00262451	FBgn0000454	Dip-B
3R	9883275	9886125	9884962	3.75473	0.000531011	0.0488851	FBgn0037770	Art4
3R	9883275	9886125	9884962	3.75473	0.000531011	0.0488851	FBgn0266389	CR45029
3R	9883275	9886125	9884962	3.75473	0.000531011	0.0488851	FBgn0267336	Glut4EF
2L	7684275	7685175	7684537	3.51965	0.000766244	0.087301	FBgn0264997	CR44148
2L	7684275	7685175	7684537	3.51965	0.000766244	0.087301	FBgn0040299	Myo28B1
2L	7217325	7218450	7217437	2.96809	0.00274036	0.0220639	FBgn0263133	ico
2L	7217325	7218450	7217437	2.96809	0.00274036	0.0220639	FBgn0031897	CG13784
3R	21852450	21855375	21852937	4.63958	1.20138e-05	0.00368118	FBgn0267204	CR45644
3R	21852450	21855375	21852937	4.63958	1.20138e-05	0.00368118	FBgn0015229	glec
3L	15619800	15620475	15620362	3.26587	0.00297086	0.0729004	FBgn0036522	CG7372
3L	15619800	15620475	15620362	3.26587	0.00297086	0.0729004	FBgn0259236	comm3
3R	12687900	12689775	12688687	3.40787	0.00305313	0.0220105	FBgn0005355	Su(fu)
3R	12687900	12689775	12688687	3.40787	0.00305313	0.0220105	FBgn0001296	kar
3R	8111325	8111625	8111437	3.00108	0.00396546	0.0948789	FBgn0265419	CR44331
3R	8111325	8111625	8111437	3.00108	0.00396546	0.0948789	FBgn0243512	puc
X	10545375	10547850	10547662	3.02753	0.00216176	0.0147738	FBgn0030215	CG15296
X	10545375	10547850	10547662	3.02753	0.00216176	0.0147738	FBgn0085443	spri
2L	8706675	8707725	8707012	2.95576	0.00584986	0.0161318	FBgn0003209	raw
2L	8706675	8707725	8707012	2.95576	0.00584986	0.0161318	FBgn0032061	CG9314
2L	8706675	8707725	8707012	2.95576	0.00584986	0.0161318	FBgn0004914	Hnf4
2R	16516125	16517625	16517137	3.59605	0.000666887	0.00262831	FBgn0259795	loopin-1
2R	16516125	16517625	16517137	3.59605	0.000666887	0.00262831	FBgn0011260	Sema-2a
X	13931775	13933275	13932787	3.14992	0.00164073	0.00666257	FBgn0030536	CG11068
X	13931775	13933275	13932787	3.14992	0.00164073	0.00666257	FBgn0267033	mamo
2R	12585825	12589875	12589237	3.81645	0.000469574	0.000931278	FBgn0050055	CR30055
2R	12585825	12589875	12589237	3.81645	0.000469574	0.000931278	FBgn0022764	Sin3A
3L	12053700	12055200	12054862	3.29397	0.0012751	0.00504926	FBgn0250876	Sema-5c
3L	12053700	12055200	12054862	3.29397	0.0012751	0.00504926	FBgn0263647	CG43638
3L	12053700	12055200	12054862	3.29397	0.0012751	0.00504926	FBgn0041096	rols
2R	17015175	17016150	17015362	2.85518	0.00300375	0.00142039	FBgn0034181	CG8963
2R	17015175	17016150	17015362	2.85518	0.00300375	0.00142039	FBgn0034180	Ehbp1
3R	22527000	22528875	22527862	3.44853	0.00174904	0.00744762	FBgn0053099	CG33099
3R	22527000	22528875	22527862	3.44853	0.00174904	0.00744762	FBgn0038981	CG5346
X	9661200	9665850	9663262	3.7358	0.000321495	0.0173093	FBgn0261617	nej
X	9661200	9665850	9663262	3.7358	0.000321495	0.0173093	FBgn0030148	CG3106
X	935475	935850	935512	3.65714	0.00265666	0.0135613	FBgn0040346	CG3704
X	935475	935850	935512	3.65714	0.00265666	0.0135613	FBgn0040340	TRAM
X	935475	935850	935512	3.65714	0.00265666	0.0135613	FBgn0052815	CG32815
X	13822050	13823250	13822837	2.97953	0.00485826	0.0139074	FBgn0027537	Nup93-1
X	13822050	13823250	13822837	2.97953	0.00485826	0.0139074	FBgn0030529	Clic
X	16632525	16635450	16633237	3.30331	0.00165626	0.0415703	FBgn0010412	RpS19a
X	16632525	16635450	16633237	3.30331	0.00165626	0.0415703	FBgn0266352	CR45001
X	16632525	16635450	16633237	3.30331	0.00165626	0.0415703	FBgn0026181	Rok
3R	25645425	25646625	25645687	3.7316	0.00101079	0.0251138	FBgn0267577	CR45917
3R	25645425	25646625	25645687	3.7316	0.00101079	0.0251138	FBgn0039350	jigr1
2L	492450	495450	494962	3.59567	0.000222807	0.0815903	FBgn0010602	lwr
2L	492450	495450	494962	3.59567	0.000222807	0.0815903	FBgn0043364	cbt
2L	492450	495450	494962	3.59567	0.000222807	0.0815903	FBgn0003963	ush
X	17295000	17296350	17296237	3.27237	0.00426489	0.00331895	FBgn0004854	B-H2
X	17295000	17296350	17296237	3.27237	0.00426489	0.00331895	FBgn0024238	Fim
X	17295000	17296350	17296237	3.27237	0.00426489	0.00331895	FBgn0030838	CG5445
X	6330375	6333150	6330862	3.0811	0.00241624	0.00922669	FBgn0250869	CG42240
X	6330375	6333150	6330862	3.0811	0.00241624	0.00922669	FBgn0029864	CG15894
X	21361275	21362475	21362137	3.19222	0.00310999	0.00572032	FBgn0024182	waw
X	21361275	21362475	21362137	3.19222	0.00310999	0.00572032	FBgn0011710	40786
X	6599175	6605550	6604162	4.09981	3.0372e-05	0.0120629	FBgn0029881	pigs
X	6599175	6605550	6604162	4.09981	3.0372e-05	0.0120629	FBgn0029879	APC7
3R	24630225	24631275	24630562	3.64073	0.000409995	0.0849181	FBgn0262858	CG43222
3R	24630225	24631275	24630562	3.64073	0.000409995	0.0849181	FBgn0046685	Wsck
3R	24630225	24631275	24630562	3.64073	0.000409995	0.0849181	FBgn0039213	atl
3R	16005600	16011150	16007587	3.66446	0.000328395	0.00274795	FBgn0038391	GATAe
3R	16005600	16011150	16007587	3.66446	0.000328395	0.00274795	FBgn0262028	CR42839
3L	7772175	7773225	7773187	3.30388	0.00362993	0.00908035	FBgn0052369	CG32369
3L	7772175	7773225	7773187	3.30388	0.00362993	0.00908035	FBgn0052371	CG32371
3L	7772175	7773225	7773187	3.30388	0.00362993	0.00908035	FBgn0023076	Clk
2L	8531925	8537025	8535712	3.19722	0.000517372	0.00690595	FBgn0051604	tRNA:CR31604
2L	8531925	8537025	8535712	3.19722	0.000517372	0.00690595	FBgn0028394	CG17834
2L	7422525	7423050	7422862	3.44594	0.00280115	0.0154959	FBgn0264439	CR43857
2L	7422525	7423050	7422862	3.44594	0.00280115	0.0154959	FBgn0028387	chm
3L	21388800	21390375	21389812	3.80692	0.000141992	0.0494461	FBgn0267615	CR45953
3L	21388800	21390375	21389812	3.80692	0.000141992	0.0494461	FBgn0261258	rgn
3R	8669700	8671725	8671087	3.41251	0.000133844	0.0964825	FBgn0037608	mRpL19
3R	8669700	8671725	8671087	3.41251	0.000133844	0.0964825	FBgn0012024	tRNA:Y1:85Aa
3R	8669700	8671725	8671087	3.41251	0.000133844	0.0964825	FBgn0037607	CG8036
3R	24608850	24609825	24609412	3.39279	0.00175841	0.0158051	FBgn0039212	Syx18
3R	24608850	24609825	24609412	3.39279	0.00175841	0.0158051	FBgn0267764	CR46095
3R	24608850	24609825	24609412	3.39279	0.00175841	0.0158051	FBgn0263490	mld
2L	826425	828150	827812	3.25876	0.00196785	0.0424881	FBgn0020304	drongo
2L	826425	828150	827812	3.25876	0.00196785	0.0424881	FBgn0010583	dock
2L	16798950	16800150	16799587	4.62084	3.0646e-05	0.00864032	FBgn0040260	Ugt36Bc
2L	16798950	16800150	16799587	4.62084	3.0646e-05	0.00864032	FBgn0040261	Ugt36Bb
2R	14481675	14483475	14482537	3.1887	0.00212625	0.000829649	FBgn0024698	Cpsf160
2R	14481675	14483475	14482537	3.1887	0.00212625	0.000829649	FBgn0001332	L
2L	13462275	13464300	13462537	3.53753	0.00204061	0.0108039	FBgn0023407	B4
2L	13462275	13464300	13462537	3.53753	0.00204061	0.0108039	FBgn0261992	CG42810
2L	13462275	13464300	13462537	3.53753	0.00204061	0.0108039	FBgn0263354	CG42784
3L	17994150	17996325	17995387	3.23697	0.00163024	0.0151998	FBgn0086081	snoRNA:Me28S-A30
3L	17994150	17996325	17995387	3.23697	0.00163024	0.0151998	FBgn0267581	CR45921
3L	17994150	17996325	17995387	3.23697	0.00163024	0.0151998	FBgn0000568	Eip75B
2R	11383425	11383875	11383762	2.76731	0.00815331	0.0719988	FBgn0082585	sprt
2R	11383425	11383875	11383762	2.76731	0.00815331	0.0719988	FBgn0033631	Sod3
2R	6179175	6179775	6179512	3.17996	0.00283793	0.00988242	FBgn0040502	CG8343
2R	6179175	6179775	6179512	3.17996	0.00283793	0.00988242	FBgn0011955	tRNA:R2:42Aa
X	5884500	5885400	5884762	3.62593	0.000436739	0.0050457	FBgn0000042	Act5C
X	5884500	5885400	5884762	3.62593	0.000436739	0.0050457	FBgn0267228	CR45668
3L	18011550	18013725	18012712	3.58323	0.000752755	0.0284325	FBgn0267582	CR45922
3L	18011550	18013725	18012712	3.58323	0.000752755	0.0284325	FBgn0086081	snoRNA:Me28S-A30
3L	18011550	18013725	18012712	3.58323	0.000752755	0.0284325	FBgn0000568	Eip75B
X	6719925	6721575	6720862	3.17686	0.00149178	0.00799602	FBgn0029896	CG3168
X	6719925	6721575	6720862	3.17686	0.00149178	0.00799602	FBgn0029895	CG14441
2L	9613650	9615375	9615037	2.84704	0.0034795	0.00349333	FBgn0032135	GlcAT-S
2L	9613650	9615375	9615037	2.84704	0.0034795	0.00349333	FBgn0040070	Trx-2
3R	10850100	10852650	10850287	4.08708	0.000202698	0.00402824	FBgn0037841	CG4565
3R	10850100	10852650	10850287	4.08708	0.000202698	0.00402824	FBgn0259740	CG42394
X	654225	657150	656812	3.95113	0.000399846	0.00770204	FBgn0025637	SkpA
X	654225	657150	656812	3.95113	0.000399846	0.00770204	FBgn0025639	Hmt4-20
2R	13437900	13438875	13438762	3.80945	0.00037073	0.0432353	FBgn0013765	cnn
2R	13437900	13438875	13438762	3.80945	0.00037073	0.0432353	FBgn0050509	tRNA:CR30509
2R	13437900	13438875	13438762	3.80945	0.00037073	0.0432353	FBgn0259221	CG42321
3R	5860350	5862525	5861737	2.98603	0.00264366	0.00780969	FBgn0083949	CG34113
3R	5860350	5862525	5861737	2.98603	0.00264366	0.00780969	FBgn0037391	CG2017
2R	6501150	6503625	6503362	3.37177	0.000833716	0.00520291	FBgn0086655	jing
2R	6501150	6503625	6503362	3.37177	0.000833716	0.00520291	FBgn0267744	CR46075
4	1278150	1278750	1278337	3.41379	0.00043818	0.0275949	FBgn0053653	Caps
X	17296425	17302875	17296687	3.29967	0.000980904	0.00273416	FBgn0004854	B-H2
X	17296425	17302875	17296687	3.29967	0.000980904	0.00273416	FBgn0024238	Fim
X	17296425	17302875	17296687	3.29967	0.000980904	0.00273416	FBgn0030838	CG5445
3R	8518500	8519250	8518912	2.89723	0.00568264	0.0110452	FBgn0051454	CG31454
3R	8518500	8519250	8518912	2.89723	0.00568264	0.0110452	FBgn0037592	CG11737
2L	3151575	3152925	3151687	3.01891	0.00157354	0.0421922	FBgn0260817	gkt
2L	3151575	3152925	3151687	3.01891	0.00157354	0.0421922	FBgn0011648	Mad
X	17147250	17150025	17147812	3.1016	0.00238256	0.0275194	FBgn0260747	CG5010
X	17147250	17150025	17147812	3.1016	0.00238256	0.0275194	FBgn0083012	snoRNA:Psi28S-1135a
X	17147250	17150025	17147812	3.1016	0.00238256	0.0275194	FBgn0002590	RpS5a
2R	24543525	24544575	24544387	3.11851	0.00378626	0.0281553	FBgn0016687	Nurf-38
2R	24543525	24544575	24544387	3.11851	0.00378626	0.0281553	FBgn0035023	ITP
2R	24543525	24544575	24544387	3.11851	0.00378626	0.0281553	FBgn0035021	CG4622
2R	24959025	24959850	24959662	3.20646	0.0027748	0.039219	FBgn0035087	CG2765
2R	24959025	24959850	24959662	3.20646	0.0027748	0.039219	FBgn0266088	CR44830
X	5222325	5222775	5222587	2.98904	0.00376527	0.09108	FBgn0261803	CG42749
X	5222325	5222775	5222587	2.98904	0.00376527	0.09108	FBgn0266097	CR44834
X	5222325	5222775	5222587	2.98904	0.00376527	0.09108	FBgn0266098	rg
X	5222325	5222775	5222587	2.98904	0.00376527	0.09108	FBgn0029746	CG15465
3L	16667850	16668675	16668037	3.33733	0.00287824	0.0349385	FBgn0266776	CR45241
3L	16667850	16668675	16668037	3.33733	0.00287824	0.0349385	FBgn0267697	CR46033
3L	16667850	16668675	16668037	3.33733	0.00287824	0.0349385	FBgn0010223	Galphaf
3R	23209275	23213400	23209612	3.55371	0.00055889	0.000383906	FBgn0039064	CG4467
3R	23209275	23213400	23209612	3.55371	0.00055889	0.000383906	FBgn0011596	fzo
3R	23209275	23213400	23209612	3.55371	0.00055889	0.000383906	FBgn0262975	cnc
2L	18693300	18693675	18693412	3.01251	0.00495739	0.0349539	FBgn0032700	CG10338
2L	18693300	18693675	18693412	3.01251	0.00495739	0.0349539	FBgn0032699	CG10383
2L	18618225	18623100	18618262	3.07006	0.00128648	0.0093122	FBgn0032693	Cyp310a1
2L	18618225	18623100	18618262	3.07006	0.00128648	0.0093122	FBgn0032694	MESR3
3L	7825650	7827450	7827187	3.32111	0.000613233	0.00263867	FBgn0052365	CG32365
3L	7825650	7827450	7827187	3.32111	0.000613233	0.00263867	FBgn0016694	Pdp1
3L	4117650	4122675	4120762	3.51621	0.000271536	0.00357143	FBgn0264693	ens
3L	4117650	4122675	4120762	3.51621	0.000271536	0.00357143	FBgn0035499	Chd64
3R	5394600	5395425	5395012	2.85817	0.00530801	0.0238468	FBgn0037322	Or83a
3R	5394600	5395425	5395012	2.85817	0.00530801	0.0238468	FBgn0264712	CG1172
2R	22924950	22927125	22926862	4.80918	7.95296e-06	0.000851694	FBgn0261564	CG42678
2R	22924950	22927125	22926862	4.80918	7.95296e-06	0.000851694	FBgn0010660	Nup214
X	17624100	17626500	17624137	3.6516	0.000129069	0.0019374	FBgn0030851	CG8326
X	17624100	17626500	17624137	3.6516	0.000129069	0.0019374	FBgn0030850	stas
2R	14972700	14973450	14973187	3.31031	0.0010904	0.0773926	FBgn0033988	pcs
2R	14972700	14973450	14973187	3.31031	0.0010904	0.0773926	FBgn0033987	ckn
3R	19055625	19056825	19056337	3.62732	0.000956597	0.0842506	FBgn0267708	CR46041
3R	19055625	19056825	19056337	3.62732	0.000956597	0.0842506	FBgn0004876	cdi
3R	15293850	15294825	15294637	3.26005	0.00125222	0.00133882	FBgn0004117	Tm2
3R	15293850	15294825	15294637	3.26005	0.00125222	0.00133882	FBgn0266745	CG45218
3R	15293850	15294825	15294637	3.26005	0.00125222	0.00133882	FBgn0003721	Tm1
3R	12646725	12647175	12646987	3.36051	0.00700215	0.0778154	FBgn0038071	Dtg
3R	12646725	12647175	12646987	3.36051	0.00700215	0.0778154	FBgn0038070	CG6753
X	13640100	13643325	13640587	3.67865	0.000829015	0.00619834	FBgn0030506	Lig4
X	13640100	13643325	13640587	3.67865	0.000829015	0.00619834	FBgn0030505	NFAT
2L	9498375	9499425	9499162	3.6415	0.00053804	0.00909607	FBgn0032123	Oatp30B
2L	9498375	9499425	9499162	3.6415	0.00053804	0.00909607	FBgn0032120	CG33298
2L	285450	286500	286162	3.3113	0.00216915	0.0132793	FBgn0025686	Amnionless
2L	285450	286500	286162	3.3113	0.00216915	0.0132793	FBgn0031245	CG3625
2L	1064625	1065375	1065262	2.82914	0.00362515	0.0257002	FBgn0015905	ast
2L	1064625	1065375	1065262	2.82914	0.00362515	0.0257002	FBgn0003310	S
3L	3446325	3452175	3451012	4.00263	0.000120766	0.00885751	FBgn0041164	armi
3L	3446325	3452175	3451012	4.00263	0.000120766	0.00885751	FBgn0026259	eIF5B
2R	13956675	13958250	13957762	3.35872	0.000793113	0.00861871	FBgn0033886	Rpn13
2R	13956675	13958250	13957762	3.35872	0.000793113	0.00861871	FBgn0053155	CG33155
2R	13956675	13958250	13957762	3.35872	0.000793113	0.00861871	FBgn0262739	AGO1
3L	16037850	16038825	16038712	2.84971	0.00282996	0.0200887	FBgn0260635	Diap1
3L	16037850	16038825	16038712	2.84971	0.00282996	0.0200887	FBgn0036560	CG5895
3R	7102725	7105200	7104787	3.06455	0.00222832	0.00395566	FBgn0267566	CR45906
3R	7102725	7105200	7104787	3.06455	0.00222832	0.00395566	FBgn0261238	Alh
X	21590250	21590850	21590587	2.803	0.00519088	0.00399769	FBgn0027588	CG14476
X	21590250	21590850	21590587	2.803	0.00519088	0.00399769	FBgn0265922	CR44711
X	22833225	22834350	22833637	2.98821	0.00199043	0.000636124	FBgn0263665	CR43656
X	22833225	22834350	22833637	2.98821	0.00199043	0.000636124	FBgn0259677	CG42346
X	22833225	22834350	22833637	2.98821	0.00199043	0.000636124	FBgn0000719	fog
3L	5975325	5976300	5975662	3.50503	0.00195721	0.00751661	FBgn0266988	CR45439
3L	5975325	5976300	5975662	3.50503	0.00195721	0.00751661	FBgn0035656	CG10479
2R	24186750	24187650	24186937	2.97633	0.00236317	0.0278466	FBgn0034988	cN-IIIB
2R	24186750	24187650	24186937	2.97633	0.00236317	0.0278466	FBgn0266083	ocm
2L	2923725	2924475	2924137	2.90764	0.0038153	0.00225166	FBgn0010263	Rbp9
2L	2923725	2924475	2924137	2.90764	0.0038153	0.00225166	FBgn0041111	lilli
3R	20535000	20535825	20535562	3.07528	0.00394437	0.0487423	FBgn0016917	Stat92E
3R	20535000	20535825	20535562	3.07528	0.00394437	0.0487423	FBgn0053192	MtnD
3R	18739275	18742725	18740662	4.00177	0.000253858	0.0128044	FBgn0038649	CG7718
3R	18739275	18742725	18740662	4.00177	0.000253858	0.0128044	FBgn0024329	Mekk1
3L	5509125	5509425	5509162	2.89922	0.00689435	0.0143945	FBgn0035610	Lkr
3L	5509125	5509425	5509162	2.89922	0.00689435	0.0143945	FBgn0085371	CG34342
X	15305250	15308400	15307087	4.00238	0.000822322	0.0139905	FBgn0266276	CR44961
X	15305250	15308400	15307087	4.00238	0.000822322	0.0139905	FBgn0261703	gce
3L	9366900	9368475	9367312	3.36956	0.000953685	0.00472915	FBgn0035981	CG4452
3L	9366900	9368475	9367312	3.36956	0.000953685	0.00472915	FBgn0035980	CG4447
3L	9366900	9368475	9367312	3.36956	0.000953685	0.00472915	FBgn0004379	Klp67A
3L	13488675	13490250	13489237	3.4526	0.00142964	0.00372495	FBgn0036374	Spt20
3L	13488675	13490250	13489237	3.4526	0.00142964	0.00372495	FBgn0036373	Tgi
X	7943625	7945425	7943812	2.91637	0.0023728	0.0113416	FBgn0029986	CG15332
X	7943625	7945425	7943812	2.91637	0.0023728	0.0113416	FBgn0027280	l(1)G0193
X	7943625	7945425	7943812	2.91637	0.0023728	0.0113416	FBgn0260970	CG42593
2R	9546375	9552375	9551062	3.74043	0.000424862	0.01938	FBgn0263660	CR43651
2R	9546375	9552375	9551062	3.74043	0.000424862	0.01938	FBgn0033421	CG1888
3L	1741875	1743675	1742137	3.45921	0.000628803	0.000857955	FBgn0035267	CG13921
3L	1741875	1743675	1742137	3.45921	0.000628803	0.000857955	FBgn0035266	Gk
3R	6406650	6408525	6406987	3.76355	0.000237515	0.0889871	FBgn0264495	gpp
3R	6406650	6408525	6406987	3.76355	0.000237515	0.0889871	FBgn0037443	Dmtn
X	21280575	21284400	21282412	3.36459	0.000628224	0.0170358	FBgn0031169	CG1494
X	21280575	21284400	21282412	3.36459	0.000628224	0.0170358	FBgn0031168	CG1722
X	21280575	21284400	21282412	3.36459	0.000628224	0.0170358	FBgn0052521	CG32521
3R	21981900	21984675	21982387	3.25081	0.00102965	0.0175912	FBgn0038921	CG6332
3R	21981900	21984675	21982387	3.25081	0.00102965	0.0175912	FBgn0264490	Eip93F
2L	6275850	6279975	6278512	3.37635	0.00101273	0.0988525	FBgn0264543	CG43922
2L	6275850	6279975	6278512	3.37635	0.00101273	0.0988525	FBgn0261699	CR42735
2L	6275850	6279975	6278512	3.37635	0.00101273	0.0988525	FBgn0053531	Ddr
3R	18089400	18090300	18089737	3.07062	0.00173971	0.0164701	FBgn0003499	sr
3R	18089400	18090300	18089737	3.07062	0.00173971	0.0164701	FBgn0038566	CG14317
3L	20493000	20495100	20494762	3.49031	0.000216069	0.00880771	FBgn0052425	CG32425
3L	20493000	20495100	20494762	3.49031	0.000216069	0.00880771	FBgn0037001	CG6020
3L	20493000	20495100	20494762	3.49031	0.000216069	0.00880771	FBgn0037000	ZnT77C
X	19187775	19188675	19187887	3.66201	0.000863705	0.0121502	FBgn0030993	Mec2
X	19187775	19188675	19187887	3.66201	0.000863705	0.0121502	FBgn0030992	CG33253
3L	9694350	9697950	9697612	3.59353	0.000194266	0.00273042	FBgn0266596	CR45121
3L	9694350	9697950	9697612	3.59353	0.000194266	0.00273042	FBgn0267454	CR45804
3L	9694350	9697950	9697612	3.59353	0.000194266	0.00273042	FBgn0036030	CG6767
2L	20416725	20418150	20417887	3.17955	0.00279818	0.016457	FBgn0032859	Arpc2
2L	20416725	20418150	20417887	3.17955	0.00279818	0.016457	FBgn0032858	CG10949
2R	13223025	13225050	13223662	4.0635	0.000749796	0.0199795	FBgn0264539	CR43918
2R	13223025	13225050	13223662	4.0635	0.000749796	0.0199795	FBgn0011763	Dp
2L	8129175	8131650	8131012	3.51601	0.000796835	7.08022e-05	FBgn0031990	CG8552
2L	8129175	8131650	8131012	3.51601	0.000796835	7.08022e-05	FBgn0031988	CG8668
X	11713800	11716500	11716087	3.70552	0.000821684	0.00585733	FBgn0267178	CR45618
X	11713800	11716500	11716087	3.70552	0.000821684	0.00585733	FBgn0030328	Amun
3L	15566025	15567300	15566512	3.16261	0.00164574	0.0179812	FBgn0036512	CG16979
3L	15566025	15567300	15566512	3.16261	0.00164574	0.0179812	FBgn0267390	dop
2R	9819525	9820200	9820012	3.00758	0.0024266	0.000459979	FBgn0054033	CG34033
2R	9819525	9820200	9820012	3.00758	0.0024266	0.000459979	FBgn0040093	lectin-46Ca
2R	9819525	9820200	9820012	3.00758	0.0024266	0.000459979	FBgn0033446	CG1648
2R	19152900	19153800	19153312	2.91514	0.00339543	0.0664827	FBgn0034420	CG10737
2R	19152900	19153800	19153312	2.91514	0.00339543	0.0664827	FBgn0263290	CR43399
2R	19152900	19153800	19153312	2.91514	0.00339543	0.0664827	FBgn0000578	ena
3R	28586925	28591050	28589212	3.79384	0.000382559	0.0167876	FBgn0263388	CR43440
3R	28586925	28591050	28589212	3.79384	0.000382559	0.0167876	FBgn0262741	MRE23
2L	18561375	18565350	18563062	3.33976	0.000706176	0.0410367	FBgn0032688	CG15160
2L	18561375	18565350	18563062	3.33976	0.000706176	0.0410367	FBgn0085370	Pde11
2R	14025675	14027175	14026912	3.28312	0.000323599	0.00265872	FBgn0033893	CG18371
2R	14025675	14027175	14026912	3.28312	0.000323599	0.00265872	FBgn0002643	mam
3R	14051250	14055375	14052712	3.16242	0.00106673	0.0179693	FBgn0038197	foxo
3R	14051250	14055375	14052712	3.16242	0.00106673	0.0179693	FBgn0011971	tRNA:S2b:88A
2R	14484225	14491500	14489662	4.96129	1.46901e-05	0.00764743	FBgn0024698	Cpsf160
2R	14484225	14491500	14489662	4.96129	1.46901e-05	0.00764743	FBgn0001332	L
3R	14472825	14476500	14474962	3.6535	0.00106354	0.00993859	FBgn0265066	CR44177
3R	14472825	14476500	14474962	3.6535	0.00106354	0.00993859	FBgn0265065	CR44176
3R	14472825	14476500	14474962	3.6535	0.00106354	0.00993859	FBgn0086901	cv-c
3L	19294875	19296375	19296037	2.948	0.00312331	0.023669	FBgn0003089	pip
3L	19294875	19296375	19296037	2.948	0.00312331	0.023669	FBgn0267715	CR46048
3L	19294875	19296375	19296037	2.948	0.00312331	0.023669	FBgn0028380	fal
3R	20785800	20791575	20788687	3.81262	0.000759533	0.0305674	FBgn0038827	Fancd2
3R	20785800	20791575	20788687	3.81262	0.000759533	0.0305674	FBgn0046689	Takl1
3R	20785800	20791575	20788687	3.81262	0.000759533	0.0305674	FBgn0038826	Syp
2L	16253925	16254975	16254562	3.39447	0.00124405	0.0948174	FBgn0028515	EndoGI
2L	16253925	16254975	16254562	3.39447	0.00124405	0.0948174	FBgn0024734	PRL-1
2R	12596400	12597000	12596437	3.28553	0.000855666	0.0381204	FBgn0004435	Galphaq
2R	12596400	12597000	12596437	3.28553	0.000855666	0.0381204	FBgn0264510	CR43909
2R	12596400	12597000	12596437	3.28553	0.000855666	0.0381204	FBgn0027356	Amph
2R	14881350	14882550	14881987	3.76464	0.000372141	0.000673781	FBgn0033980	Cyp6a20
2R	14881350	14882550	14881987	3.76464	0.000372141	0.000673781	FBgn0013771	Cyp6a9
2R	11627850	11633400	11628112	3.90237	0.000168034	0.000750982	FBgn0033639	CG9003
2R	11627850	11633400	11628112	3.90237	0.000168034	0.000750982	FBgn0033638	CG9005
2L	3776100	3779325	3777562	6.51751	1.06879e-09	0.0396566	FBgn0051960	CG31960
2L	3776100	3779325	3777562	6.51751	1.06879e-09	0.0396566	FBgn0004893	bowl
2R	21700275	21702150	21701137	3.662	0.000731916	0.00526273	FBgn0004362	HmgD
2R	21700275	21702150	21701137	3.662	0.000731916	0.00526273	FBgn0010228	HmgZ
2L	9521400	9527700	9526087	3.66834	0.00036447	0.00060374	FBgn0032122	CG31883
2L	9521400	9527700	9526087	3.66834	0.00036447	0.00060374	FBgn0032123	Oatp30B
2R	18916950	18917550	18917362	3.31949	0.00186961	0.0148033	FBgn0014269	prod
2R	18916950	18917550	18917362	3.31949	0.00186961	0.0148033	FBgn0028669	Vha100-3
2R	18916950	18917550	18917362	3.31949	0.00186961	0.0148033	FBgn0034408	sano
3L	8185800	8187450	8186812	3.81458	0.00177999	0.00423813	FBgn0035850	Atg18a
3L	8185800	8187450	8186812	3.81458	0.00177999	0.00423813	FBgn0267530	CR45870
3L	8185800	8187450	8186812	3.81458	0.00177999	0.00423813	FBgn0035849	ERR
3L	21304575	21305100	21304762	2.83763	0.00374876	0.0355146	FBgn0037071	CG7632
3L	21304575	21305100	21304762	2.83763	0.00374876	0.0355146	FBgn0267614	CR45952
3L	21304575	21305100	21304762	2.83763	0.00374876	0.0355146	FBgn0037070	CG11309
3L	12079500	12079950	12079762	3.07939	0.00534134	0.0397405	FBgn0036246	CG17154
3L	12079500	12079950	12079762	3.07939	0.00534134	0.0397405	FBgn0250876	Sema-5c
X	19960200	19963875	19963537	3.77551	0.000391808	0.0439612	FBgn0031081	Nep3
X	19960200	19963875	19963537	3.77551	0.000391808	0.0439612	FBgn0031080	CG12655
3R	22366950	22368825	22368412	3.45434	0.000939769	0.076304	FBgn0267385	PyK
3R	22366950	22368825	22368412	3.45434	0.000939769	0.076304	FBgn0038951	CG5380
3L	2579625	2582175	2581687	3.26802	0.000564436	0.0690279	FBgn0261602	RpL8
3L	2579625	2582175	2581687	3.26802	0.000564436	0.0690279	FBgn0010909	msn
X	16964175	16966875	16965937	3.06081	0.00331314	0.00545149	FBgn0266354	CG45002
X	16964175	16966875	16965937	3.06081	0.00331314	0.00545149	FBgn0030809	CG9086
2R	22883025	22883400	22883062	2.64021	0.00803654	0.00362809	FBgn0034793	asrij
2R	22883025	22883400	22883062	2.64021	0.00803654	0.00362809	FBgn0034792	CG3499
3R	21587025	21592875	21588787	3.5681	5.51733e-05	0.0601535	FBgn0263662	CR43653
3R	21587025	21592875	21588787	3.5681	5.51733e-05	0.0601535	FBgn0013984	InR
2R	21038775	21040725	21039187	3.38488	0.00161652	0.00110715	FBgn0003391	shg
2R	21038775	21040725	21039187	3.38488	0.00161652	0.00110715	FBgn0266641	CR45148
X	2193525	2198025	2196337	5.2143	4.42012e-07	0.00282778	FBgn0263628	CR43637
X	2193525	2198025	2196337	5.2143	4.42012e-07	0.00282778	FBgn0029603	CG14053
X	2193525	2198025	2196337	5.2143	4.42012e-07	0.00282778	FBgn0023549	Mct1
2R	19192350	19193400	19192912	3.396	0.00064846	0.0271158	FBgn0034422	CG7137
2R	19192350	19193400	19192912	3.396	0.00064846	0.0271158	FBgn0263395	hppy
3L	11705250	11708625	11708287	3.1286	0.00117272	0.00157559	FBgn0261353	Ccdc56
3L	11705250	11708625	11708287	3.1286	0.00117272	0.00157559	FBgn0036196	CG11658
2R	24130500	24132900	24131362	3.09511	0.00140787	0.000805675	FBgn0021875	Zfrp8
2R	24130500	24132900	24131362	3.09511	0.00140787	0.000805675	FBgn0041582	tamo
3R	17135775	17136750	17136562	3.67181	0.000129069	0.0266633	FBgn0038484	CG5246
3R	17135775	17136750	17136562	3.67181	0.000129069	0.0266633	FBgn0051267	CG31267
3R	5623425	5625000	5624062	3.24596	0.00144768	0.0102816	FBgn0037351	RpL13A
3R	5623425	5625000	5624062	3.24596	0.00144768	0.0102816	FBgn0037350	CG2911
3R	5623425	5625000	5624062	3.24596	0.00144768	0.0102816	FBgn0044823	Spec2
X	19503750	19505100	19504687	2.79467	0.00440694	0.0372805	FBgn0027291	l(1)G0156
X	19503750	19505100	19504687	2.79467	0.00440694	0.0372805	FBgn0031023	CG14200
X	19503750	19505100	19504687	2.79467	0.00440694	0.0372805	FBgn0027621	Pfrx
2L	20082150	20085225	20083837	3.46092	0.00128564	0.00374644	FBgn0032845	CG10747
2L	20082150	20085225	20083837	3.46092	0.00128564	0.00374644	FBgn0263773	fok
2L	20082150	20085225	20083837	3.46092	0.00128564	0.00374644	FBgn0004374	neb
2R	9859650	9860625	9860212	3.28211	0.00144366	0.0847375	FBgn0265339	CR44293
2R	9859650	9860625	9860212	3.28211	0.00144366	0.0847375	FBgn0027580	CG1516
2R	9960450	9960750	9960637	2.68679	0.00706046	0.0849548	FBgn0033468	CG1418
2R	9960450	9960750	9960637	2.68679	0.00706046	0.0849548	FBgn0033466	Pal1
2L	4031400	4033425	4031737	3.48191	0.000633564	0.0207743	FBgn0266319	CR44984
2L	4031400	4033425	4031737	3.48191	0.000633564	0.0207743	FBgn0000547	ed
2R	9443175	9445350	9445012	4.29277	5.73041e-05	0.025894	FBgn0266860	CR45321
2R	9443175	9445350	9445012	4.29277	5.73041e-05	0.025894	FBgn0029092	ced-6
3R	4677375	4679775	4678687	3.22009	0.00116981	0.00380582	FBgn0053927	CG33927
3R	4677375	4679775	4678687	3.22009	0.00116981	0.00380582	FBgn0265040	CR44157
3R	4677375	4679775	4678687	3.22009	0.00116981	0.00380582	FBgn0263346	CG43427
3R	10209750	10210275	10210012	2.85117	0.00528658	0.00677295	FBgn0037797	CG12420
3R	10209750	10210275	10210012	2.85117	0.00528658	0.00677295	FBgn0025879	Timp
3R	10209750	10210275	10210012	2.85117	0.00528658	0.00677295	FBgn0004575	Syn
2R	11190525	11191575	11190937	3.64304	0.000182186	0.0696611	FBgn0033582	CG9084
2R	11190525	11191575	11190937	3.64304	0.000182186	0.0696611	FBgn0003396	shn
2R	13225200	13226025	13225462	3.47847	0.00588234	0.0305314	FBgn0033812	Pex13
2R	13225200	13226025	13225462	3.47847	0.00588234	0.0305314	FBgn0264539	CR43918
2R	13225200	13226025	13225462	3.47847	0.00588234	0.0305314	FBgn0011763	Dp
2R	8600325	8606625	8601412	3.44356	0.000582361	0.0158266	FBgn0267792	rgr
2R	8600325	8606625	8601412	3.44356	0.000582361	0.0158266	FBgn0033309	CG8735
3R	14721750	14724450	14722912	4.01866	0.000419167	0.00365958	FBgn0038256	CG7530
3R	14721750	14724450	14722912	4.01866	0.000419167	0.00365958	FBgn0262127	kibra
3R	18199875	18200325	18200212	2.70197	0.00838297	0.0247335	FBgn0265041	CG44158
3R	18199875	18200325	18200212	2.70197	0.00838297	0.0247335	FBgn0028499	CG7985
3R	17964600	17965725	17965012	3.20347	0.00156675	0.0317399	FBgn0000477	DNaseII
3R	17964600	17965725	17965012	3.20347	0.00156675	0.0317399	FBgn0263995	cpo
2L	4364775	4366500	4365937	5.15126	6.44433e-07	0.0917537	FBgn0031597	CG17612
2L	4364775	4366500	4365937	5.15126	6.44433e-07	0.0917537	FBgn0266903	CR45363
2L	4364775	4366500	4365937	5.15126	6.44433e-07	0.0917537	FBgn0026319	Traf4
3L	7968900	7970025	7969912	3.15062	0.0027494	0.0116003	FBgn0010406	RNaseX25
3L	7968900	7970025	7969912	3.15062	0.0027494	0.0116003	FBgn0041156	exex
3R	23781150	23784225	23783137	3.52152	0.000342171	0.000771986	FBgn0015513	mbc
3R	23781150	23784225	23783137	3.52152	0.000342171	0.000771986	FBgn0039120	Nup98-96
2L	7023450	7024575	7023937	3.03679	0.0016743	0.00115225	FBgn0051908	CG31908
2L	7023450	7024575	7023937	3.03679	0.0016743	0.00115225	FBgn0003046	Pcp
2L	7023450	7024575	7023937	3.03679	0.0016743	0.00115225	FBgn0000053	ade3
X	6701925	6706725	6703462	3.41516	0.00101113	0.00246938	FBgn0029896	CG3168
X	6701925	6706725	6703462	3.41516	0.00101113	0.00246938	FBgn0029895	CG14441
2L	1736700	1739700	1739437	3.72291	0.000192448	0.00159964	FBgn0027597	CG17712
2L	1736700	1739700	1739437	3.72291	0.000192448	0.00159964	FBgn0264494	CG17646
3L	22737075	22738725	22737862	3.52019	0.000865148	0.00377141	FBgn0010830	l(3)04053
3L	22737075	22738725	22737862	3.52019	0.000865148	0.00377141	FBgn0037186	CG11241
3L	22737075	22738725	22737862	3.52019	0.000865148	0.00377141	FBgn0266656	CR45163
X	9686100	9687225	9686137	3.69153	0.000330592	0.0447109	FBgn0261522	CR42657
X	9686100	9687225	9686137	3.69153	0.000330592	0.0447109	FBgn0261617	nej
3L	11213625	11215275	11214862	3.61741	0.000315768	0.0052934	FBgn0261553	CG42671
3L	11213625	11215275	11214862	3.61741	0.000315768	0.0052934	FBgn0064766	CG7600
3L	22870275	22871550	22871362	3.42637	0.00207056	0.0177521	FBgn0267631	CR45969
3L	22870275	22871550	22871362	3.42637	0.00207056	0.0177521	FBgn0020518	snoRNA:Me28S-G764
3L	22870275	22871550	22871362	3.42637	0.00207056	0.0177521	FBgn0010348	Arf79F
3L	17000550	17000925	17000887	3.10523	0.00405796	0.0703756	FBgn0036685	CG6664
3L	17000550	17000925	17000887	3.10523	0.00405796	0.0703756	FBgn0036684	CG3764
2R	15689700	15689925	15689812	2.69682	0.0086152	0.0412105	FBgn0050090	CG30090
2R	15689700	15689925	15689812	2.69682	0.0086152	0.0412105	FBgn0266708	Cep89
2R	10599000	10599675	10599562	2.92104	0.00410599	0.00352134	FBgn0033538	CG11883
2R	10599000	10599675	10599562	2.92104	0.00410599	0.00352134	FBgn0263102	psq
2R	9265950	9266925	9266137	3.09375	0.00288233	0.00859942	FBgn0266625	CR45132
2R	9265950	9266925	9266137	3.09375	0.00288233	0.00859942	FBgn0083977	CG34141
2R	9265950	9266925	9266137	3.09375	0.00288233	0.00859942	FBgn0020621	Pkn
3L	3246825	3248775	3248512	3.46282	0.000655238	0.0367414	FBgn0263246	CG43389
3L	3246825	3248775	3248512	3.46282	0.000655238	0.0367414	FBgn0266973	CR45424
3L	3344475	3346575	3345712	3.36145	0.000926597	0.0377718	FBgn0010381	Drs
3L	3344475	3346575	3345712	3.36145	0.000926597	0.0377718	FBgn0004167	kst
3R	16249350	16253775	16249387	3.92093	0.000682729	0.00425683	FBgn0040237	bor
3R	16249350	16253775	16249387	3.92093	0.000682729	0.00425683	FBgn0040071	tara
3R	21111900	21113325	21112162	3.59566	0.000733755	0.00613483	FBgn0010770	ppan
3R	21111900	21113325	21112162	3.59566	0.000733755	0.00613483	FBgn0015790	Rab11
3R	15890700	15893850	15891037	3.21737	0.000700621	0.0317015	FBgn0027657	glob1
3R	15890700	15893850	15891037	3.21737	0.000700621	0.0317015	FBgn0038380	CG14877
3R	26258925	26261925	26259412	3.14735	0.00199187	0.0132408	FBgn0265380	CR44321
3R	26258925	26261925	26259412	3.14735	0.00199187	0.0132408	FBgn0000064	Ald
3R	21175725	21177225	21175912	3.56845	0.00115686	0.000257562	FBgn0038868	CG5862
3R	21175725	21177225	21175912	3.56845	0.00115686	0.000257562	FBgn0260004	Snmp1
3R	21175725	21177225	21175912	3.56845	0.00115686	0.000257562	FBgn0264357	SNF4Agamma
3R	22635150	22636425	22635412	3.08252	0.00283175	0.03766	FBgn0266418	wake
3R	22635150	22636425	22635412	3.08252	0.00283175	0.03766	FBgn0263451	CR43474
3R	22635150	22636425	22635412	3.08252	0.00283175	0.03766	FBgn0020278	loco
3R	8127000	8127600	8127412	3.23122	0.00122482	0.0901202	FBgn0051583	tRNA:N5:84F
3R	8127000	8127600	8127412	3.23122	0.00122482	0.0901202	FBgn0037551	Gie
3L	12406875	12410025	12407812	3.98776	0.000459089	0.000500182	FBgn0020655	ArfGAP1
3L	12406875	12410025	12407812	3.98776	0.000459089	0.000500182	FBgn0052103	CG32103
3L	3342300	3343500	3343312	3.18638	0.00145207	0.0380196	FBgn0010381	Drs
3L	3342300	3343500	3343312	3.18638	0.00145207	0.0380196	FBgn0004167	kst
X	7105500	7107450	7107037	3.57219	0.000422763	0.00250225	FBgn0027342	fz4
X	7105500	7107450	7107037	3.57219	0.000422763	0.00250225	FBgn0029937	CG8300
3R	30914775	30915825	30915487	3.51829	0.000946591	0.00142611	FBgn0264833	CR44041
3R	30914775	30915825	30915487	3.51829	0.000946591	0.00142611	FBgn0020912	Ptx1
3L	8682375	8684550	8684437	3.50078	0.00151245	0.000679076	FBgn0265719	CR44526
3L	8682375	8684550	8684437	3.50078	0.00151245	0.000679076	FBgn0001168	h
3L	20446800	20449425	20447512	3.54726	0.00101185	0.00440743	FBgn0036994	CG5199
3L	20446800	20449425	20447512	3.54726	0.00101185	0.00440743	FBgn0036993	CG5910
2R	16270350	16271475	16270687	3.14832	0.00239295	0.0522902	FBgn0053017	CG33017
2R	16270350	16271475	16270687	3.14832	0.00239295	0.0522902	FBgn0001308	Khc
2R	12950925	12951150	12951112	3.41158	0.00818812	0.0055003	FBgn0033787	CG13321
2R	12950925	12951150	12951112	3.41158	0.00818812	0.0055003	FBgn0265185	CG44250
2R	12950925	12951150	12951112	3.41158	0.00818812	0.0055003	FBgn0265186	CG44251
3L	8762850	8765625	8764612	3.81337	0.000411576	0.0184129	FBgn0035926	CG5804
3L	8762850	8765625	8764612	3.81337	0.000411576	0.0184129	FBgn0035924	CG6576
3L	8762850	8765625	8764612	3.81337	0.000411576	0.0184129	FBgn0266084	Fhos
3R	24149925	24150600	24150337	2.72446	0.0058363	0.0671117	FBgn0015765	p38a
3R	24149925	24150600	24150337	2.72446	0.0058363	0.0671117	FBgn0267339	p38c
2L	7543050	7544175	7543687	3.39447	0.00052317	0.0143438	FBgn0267732	CR46063
2L	7543050	7544175	7543687	3.39447	0.00052317	0.0143438	FBgn0264891	CR44082
2L	7543050	7544175	7543687	3.39447	0.00052317	0.0143438	FBgn0264895	RapGAP1
3L	11635425	11637675	11637337	2.97728	0.00249443	0.00143892	FBgn0036186	CG6071
3L	11635425	11637675	11637337	2.97728	0.00249443	0.00143892	FBgn0266651	CR45158
3L	11635425	11637675	11637337	2.97728	0.00249443	0.00143892	FBgn0052091	CG32091
2R	10569075	10570650	10569337	3.89403	0.000141536	0.0052448	FBgn0033538	CG11883
2R	10569075	10570650	10569337	3.89403	0.000141536	0.0052448	FBgn0263102	psq
3R	31218300	31221825	31219462	3.61699	0.000609452	0.053148	FBgn0039831	CG12054
3R	31218300	31221825	31219462	3.61699	0.000609452	0.053148	FBgn0046696	RNaseP:RNA
3R	31218300	31221825	31219462	3.61699	0.000609452	0.053148	FBgn0039830	CG1746
X	16332075	16335000	16332937	3.74562	0.000299402	0.00131411	FBgn0011764	Dsp1
X	16332075	16335000	16332937	3.74562	0.000299402	0.00131411	FBgn0030743	CG9921
3R	12398775	12399525	12399112	3.01659	0.00299982	0.0183662	FBgn0038035	lig3
3R	12398775	12399525	12399112	3.01659	0.00299982	0.0183662	FBgn0038034	Cyp9f3Psi
3R	12398775	12399525	12399112	3.01659	0.00299982	0.0183662	FBgn0085431	CG34402
3R	26106675	26109225	26108662	3.83218	0.000798845	0.0752136	FBgn0051324	CG31324
3R	26106675	26109225	26108662	3.83218	0.000798845	0.0752136	FBgn0265378	CR44319
3L	12515475	12516825	12516787	5.96022	7.10928e-09	0.0223748	FBgn0020388	Gcn5
3L	12515475	12516825	12516787	5.96022	7.10928e-09	0.0223748	FBgn0041775	tral
3R	30199350	30205575	30203137	4.73087	3.32128e-05	0.00382209	FBgn0039757	RpS7
3R	30199350	30205575	30203137	4.73087	3.32128e-05	0.00382209	FBgn0039756	CG9743
X	10784625	10786650	10784662	3.3819	0.00120837	1.29374e-05	FBgn0262735	Imp
X	10784625	10786650	10784662	3.3819	0.00120837	1.29374e-05	FBgn0003360	sesB
X	10784625	10786650	10784662	3.3819	0.00120837	1.29374e-05	FBgn0025111	Ant2
3L	646800	649725	647137	4.2583	0.000232135	0.0780453	FBgn0035147	Gale
3L	646800	649725	647137	4.2583	0.000232135	0.0780453	FBgn0263342	CR43423
X	13631925	13635750	13633462	4.25616	6.46512e-05	0.0581788	FBgn0030506	Lig4
X	13631925	13635750	13633462	4.25616	6.46512e-05	0.0581788	FBgn0030505	NFAT
2R	16126875	16131000	16129612	3.73488	0.000560057	0.00150636	FBgn0001124	Got1
2R	16126875	16131000	16129612	3.73488	0.000560057	0.00150636	FBgn0086676	spin
3R	4477725	4478925	4477837	2.95305	0.00440407	0.0984257	FBgn0037254	CG14651
3R	4477725	4478925	4477837	2.95305	0.00440407	0.0984257	FBgn0051523	CG31523
2L	11044500	11047050	11044912	3.95734	0.000176857	0.0163736	FBgn0032335	CG14915
2L	11044500	11047050	11044912	3.95734	0.000176857	0.0163736	FBgn0040967	CG18666
2L	11044500	11047050	11044912	3.95734	0.000176857	0.0163736	FBgn0032330	Samuel
3L	7862700	7865550	7864762	3.33455	0.000261264	0.0134147	FBgn0052365	CG32365
3L	7862700	7865550	7864762	3.33455	0.000261264	0.0134147	FBgn0016694	Pdp1
3R	20778150	20779725	20778637	3.08122	0.00433967	0.00634576	FBgn0038827	Fancd2
3R	20778150	20779725	20778637	3.08122	0.00433967	0.00634576	FBgn0046689	Takl1
3R	20778150	20779725	20778637	3.08122	0.00433967	0.00634576	FBgn0038826	Syp
X	22852200	22853700	22852837	2.92917	0.00327009	0.000288434	FBgn0263665	CR43656
X	22852200	22853700	22852837	2.92917	0.00327009	0.000288434	FBgn0259677	CG42346
X	22852200	22853700	22852837	2.92917	0.00327009	0.000288434	FBgn0000719	fog
2R	6130650	6132975	6132337	3.60745	0.000357007	0.00215033	FBgn0033063	CG14589
2R	6130650	6132975	6132337	3.60745	0.000357007	0.00215033	FBgn0000546	EcR
2R	6782100	6783525	6782812	3.05494	0.00270893	0.0449413	FBgn0014028	SdhB
2R	6782100	6783525	6782812	3.05494	0.00270893	0.0449413	FBgn0000473	Cyp6a2
2R	6782100	6783525	6782812	3.05494	0.00270893	0.0449413	FBgn0085421	Epac
2L	13776750	13778550	13777762	3.48001	0.00137814	0.00717544	FBgn0051845	CR31845
2L	13776750	13778550	13777762	3.48001	0.00137814	0.00717544	FBgn0028540	CG9008
2L	10751625	10753950	10752037	3.3404	0.000790695	0.00129925	FBgn0027550	CG6495
2L	10751625	10753950	10752037	3.3404	0.000790695	0.00129925	FBgn0032297	CG17124
2L	2039700	2040150	2039962	2.91466	0.00725255	0.0690812	FBgn0266836	CR45298
2L	2039700	2040150	2039962	2.91466	0.00725255	0.0690812	FBgn0003557	Su(dx)
3R	18908400	18910125	18909937	3.62919	0.00241482	0.00341245	FBgn0038660	CG14291
3R	18908400	18910125	18909937	3.62919	0.00241482	0.00341245	FBgn0038659	EndoA
2R	12170475	12174825	12173587	3.90852	2.54558e-05	0.0016808	FBgn0010621	Cct5
2R	12170475	12174825	12173587	3.90852	2.54558e-05	0.0016808	FBgn0023167	SmD3
2R	12170475	12174825	12173587	3.90852	2.54558e-05	0.0016808	FBgn0014184	Oda
2R	22552800	22553100	22552987	2.77866	0.0076562	0.0108793	FBgn0034737	CG11362
2R	22552800	22553100	22552987	2.77866	0.0076562	0.0108793	FBgn0034736	CG6018
2R	22552800	22553100	22552987	2.77866	0.0076562	0.0108793	FBgn0003175	px
3R	15229275	15230025	15229912	2.79286	0.00474949	0.011699	FBgn0038307	mRpS10
3R	15229275	15230025	15229912	2.79286	0.00474949	0.011699	FBgn0038306	Art3
3R	11779350	11781000	11779762	4.79277	6.21593e-06	0.0154855	FBgn0267155	CR45595
3R	11779350	11781000	11779762	4.79277	6.21593e-06	0.0154855	FBgn0265276	l(3)neo38
3R	24270075	24271275	24270412	3.23823	0.00161929	0.0134011	FBgn0086365	Orct2
3R	24270075	24271275	24270412	3.23823	0.00161929	0.0134011	FBgn0051130	tRNA:CR31130
3R	24270075	24271275	24270412	3.23823	0.00161929	0.0134011	FBgn0011225	jar
X	18275775	18277575	18276562	3.68991	0.00141507	0.000549408	FBgn0053542	upd3
X	18275775	18277575	18276562	3.68991	0.00141507	0.000549408	FBgn0030905	CG15059
2R	12590325	12590700	12590587	2.88116	0.00439803	0.0804013	FBgn0266817	CR45279
2R	12590325	12590700	12590587	2.88116	0.00439803	0.0804013	FBgn0050055	CR30055
2R	12590325	12590700	12590587	2.88116	0.00439803	0.0804013	FBgn0022764	Sin3A
2L	10388100	10388925	10388437	3.17547	0.00153704	0.00395638	FBgn0000413	da
2L	10388100	10388925	10388437	3.17547	0.00153704	0.00395638	FBgn0032236	mRpS7
3R	4805625	4807575	4806937	3.17377	0.00152542	0.0123628	FBgn0026417	Hus1-like
3R	4805625	4807575	4806937	3.17377	0.00152542	0.0123628	FBgn0260794	ctrip
3R	9350775	9354150	9351412	3.52529	0.00125814	0.050554	FBgn0086053	snoRNA:Me18S-G1358a
3R	9350775	9354150	9351412	3.52529	0.00125814	0.050554	FBgn0266410	CG45050
3R	21197325	21200550	21199762	3.1587	0.0014809	0.0291555	FBgn0038868	CG5862
3R	21197325	21200550	21199762	3.1587	0.0014809	0.0291555	FBgn0260004	Snmp1
3R	21197325	21200550	21199762	3.1587	0.0014809	0.0291555	FBgn0264357	SNF4Agamma
3R	22197150	22200150	22198987	3.08734	0.00131743	0.0285637	FBgn0038934	Gld2
3R	22197150	22200150	22198987	3.08734	0.00131743	0.0285637	FBgn0266751	CR45224
3R	22197150	22200150	22198987	3.08734	0.00131743	0.0285637	FBgn0051163	SKIP
2R	17869275	17870400	17869462	3.17134	0.00442455	0.0303126	FBgn0011589	Elk
2R	17869275	17870400	17869462	3.17134	0.00442455	0.0303126	FBgn0265590	CR44417
2R	17869275	17870400	17869462	3.17134	0.00442455	0.0303126	FBgn0034282	Mapmodulin
2R	11666550	11668650	11667262	3.78015	0.000253905	0.054881	FBgn0033644	Tret1-2
2R	11666550	11668650	11667262	3.78015	0.000253905	0.054881	FBgn0050035	Tret1-1
2R	11666550	11668650	11667262	3.78015	0.000253905	0.054881	FBgn0044020	Roc2
2R	16161675	16164900	16162537	3.14622	0.00111604	0.0395173	FBgn0034084	CG8435
2R	16161675	16164900	16162537	3.14622	0.00111604	0.0395173	FBgn0034082	CG10734
2R	16161675	16164900	16162537	3.14622	0.00111604	0.0395173	FBgn0034083	lbk
X	3292125	3296850	3292312	3.7373	0.000270488	0.00964518	FBgn0266180	CR44886
X	3292125	3296850	3292312	3.7373	0.000270488	0.00964518	FBgn0003374	Sgs4
X	3292125	3296850	3292312	3.7373	0.000270488	0.00964518	FBgn0000479	dnc
2L	322275	323100	322987	4.12301	0.00037614	0.0252933	FBgn0264086	CG43755
2L	322275	323100	322987	4.12301	0.00037614	0.0252933	FBgn0053127	CG33127
2L	322275	323100	322987	4.12301	0.00037614	0.0252933	FBgn0004611	Plc21C
X	13320000	13321650	13320487	3.42994	0.000618957	0.00369539	FBgn0040309	Jafrac1
X	13320000	13321650	13320487	3.42994	0.000618957	0.00369539	FBgn0266376	CR45018
X	13320000	13321650	13320487	3.42994	0.000618957	0.00369539	FBgn0266375	IP3K2
3R	24319125	24320325	24319537	3.38289	0.00136232	0.010248	FBgn0039182	CG5728
3R	24319125	24320325	24319537	3.38289	0.00136232	0.010248	FBgn0011785	BRWD3
3R	24319125	24320325	24319537	3.38289	0.00136232	0.010248	FBgn0267762	CR46093
3L	22947000	22949925	22947412	3.84684	0.000377402	0.0557435	FBgn0052461	CG32461
3L	22947000	22949925	22947412	3.84684	0.000377402	0.0557435	FBgn0037207	Mes2
X	20468400	20469000	20468662	3.05292	0.0026544	0.0704716	FBgn0031118	RhoGAP19D
X	20468400	20469000	20468662	3.05292	0.0026544	0.0704716	FBgn0031117	GstT3
2L	11154225	11155800	11155762	3.16915	0.00299367	0.0286177	FBgn0259822	Ca-beta
2L	11154225	11155800	11155762	3.16915	0.00299367	0.0286177	FBgn0032350	CG6287
X	15521100	15521700	15521362	2.81146	0.0048929	0.0689419	FBgn0265453	CR44353
X	15521100	15521700	15521362	2.81146	0.0048929	0.0689419	FBgn0022710	Ac13E
3R	4650000	4650450	4650037	3.40392	0.00291695	0.0936898	FBgn0037265	spartin
3R	4650000	4650450	4650037	3.40392	0.00291695	0.0936898	FBgn0087013	Karybeta3
3R	29773575	29775600	29773837	3.63992	0.000930211	0.0661556	FBgn0267779	CR46110
3R	29773575	29775600	29773837	3.63992	0.000930211	0.0661556	FBgn0001297	kay
3L	14447475	14447775	14447737	3.14288	0.00542716	0.0697817	FBgn0036426	CG9592
3L	14447475	14447775	14447737	3.14288	0.00542716	0.0697817	FBgn0267695	CR46031
3L	14447475	14447775	14447737	3.14288	0.00542716	0.0697817	FBgn0087007	bbg
3L	7849200	7851000	7849762	3.3608	0.00094734	0.0106862	FBgn0052365	CG32365
3L	7849200	7851000	7849762	3.3608	0.00094734	0.0106862	FBgn0016694	Pdp1
3L	16358850	16359600	16359262	2.66554	0.00699009	0.00167775	FBgn0036617	Cpr72Ea
3L	16358850	16359600	16359262	2.66554	0.00699009	0.00167775	FBgn0266417	CG45057
3L	17644200	17645325	17645212	3.03359	0.00202458	0.00186412	FBgn0262531	CG43085
3L	17644200	17645325	17645212	3.03359	0.00202458	0.00186412	FBgn0004401	Pep
3R	19858500	19859250	19858912	2.74724	0.00494945	0.001171	FBgn0038737	CG11447
3R	19858500	19859250	19858912	2.74724	0.00494945	0.001171	FBgn0261984	Ire1
2L	14020950	14024850	14021137	3.99636	7.42286e-05	0.0116284	FBgn0266892	CR45352
2L	14020950	14024850	14021137	3.99636	7.42286e-05	0.0116284	FBgn0266143	CR44849
2L	14020950	14024850	14021137	3.99636	7.42286e-05	0.0116284	FBgn0051840	CR31840
3R	29214300	29215950	29215462	3.04331	0.00142834	0.00019618	FBgn0051044	CR31044
3R	29214300	29215950	29215462	3.04331	0.00142834	0.00019618	FBgn0039651	CG14508
3R	11465475	11466675	11466487	2.93519	0.00506818	0.0127434	FBgn0267141	CR45581
3R	11465475	11466675	11466487	2.93519	0.00506818	0.0127434	FBgn0037906	PGRP-LB
3R	11465475	11466675	11466487	2.93519	0.00506818	0.0127434	FBgn0046225	CG17230
3R	21858450	21861300	21859087	3.43533	0.00121002	0.00233406	FBgn0267204	CR45644
3R	21858450	21861300	21859087	3.43533	0.00121002	0.00233406	FBgn0015229	glec
X	2665725	2666475	2666137	3.77741	0.000946684	0.0234409	FBgn0266707	CR45197
X	2665725	2666475	2666137	3.77741	0.000946684	0.0234409	FBgn0003371	sgg
2L	2887800	2889225	2888362	3.68411	0.000551932	0.00204301	FBgn0010263	Rbp9
2L	2887800	2889225	2888362	3.68411	0.000551932	0.00204301	FBgn0041111	lilli
X	19164675	19168350	19167937	3.97858	0.000215331	0.0376564	FBgn0030989	Inx5
X	19164675	19168350	19167937	3.97858	0.000215331	0.0376564	FBgn0261461	RhoGAP18B
3R	12961125	12961500	12961312	2.66286	0.00917173	0.00523604	FBgn0087021	Spc25
3R	12961125	12961500	12961312	2.66286	0.00917173	0.00523604	FBgn0040493	grsm
2R	9862275	9863925	9862537	4.11308	4.9914e-05	0.00144513	FBgn0050010	CG30010
2R	9862275	9863925	9862537	4.11308	4.9914e-05	0.00144513	FBgn0265339	CR44293
3R	10355475	10356000	10355662	2.79155	0.00620653	0.0269289	FBgn0020379	Rfx
3R	10355475	10356000	10355662	2.79155	0.00620653	0.0269289	FBgn0015396	jumu
2R	7456950	7459650	7456987	4.62226	0.000129069	0.0201764	FBgn0033177	CG11141
2R	7456950	7459650	7456987	4.62226	0.000129069	0.0201764	FBgn0025885	Inos
3L	16894650	16895550	16895212	2.8881	0.00385656	0.0398007	FBgn0036676	CG13028
3L	16894650	16895550	16895212	2.8881	0.00385656	0.0398007	FBgn0267558	CR45898
3L	16894650	16895550	16895212	2.8881	0.00385656	0.0398007	FBgn0261565	Lmpt
X	15074475	15079575	15077062	4.0763	4.47026e-05	0.0987659	FBgn0265873	CR44662
X	15074475	15079575	15077062	4.0763	4.47026e-05	0.0987659	FBgn0030608	Lsd-2
2L	20316375	20317500	20317012	3.1527	0.00167643	0.00878071	FBgn0011638	La
2L	20316375	20317500	20317012	3.1527	0.00167643	0.00878071	FBgn0263581	CR43606
2L	20316375	20317500	20317012	3.1527	0.00167643	0.00878071	FBgn0003475	spir
X	18404250	18406725	18405037	4.56211	4.25865e-05	0.0341277	FBgn0030918	CG15056
X	18404250	18406725	18405037	4.56211	4.25865e-05	0.0341277	FBgn0085357	CG34328
X	18404250	18406725	18405037	4.56211	4.25865e-05	0.0341277	FBgn0052549	CG32549
2R	15735150	15735750	15735562	3.8338	0.00173072	0.0557359	FBgn0265991	Zasp52
2R	15735150	15735750	15735562	3.8338	0.00173072	0.0557359	FBgn0050089	CG30089
3L	22009725	22010400	22010062	2.68695	0.00668925	0.00337523	FBgn0037147	CG7140
3L	22009725	22010400	22010062	2.68695	0.00668925	0.00337523	FBgn0000045	Act79B
3R	24621750	24622425	24622087	2.97386	0.00345762	0.00207398	FBgn0039212	Syx18
3R	24621750	24622425	24622087	2.97386	0.00345762	0.00207398	FBgn0267764	CR46095
3R	24621750	24622425	24622087	2.97386	0.00345762	0.00207398	FBgn0263490	mld
3R	15091275	15093825	15092062	3.86306	0.000600961	0.0354794	FBgn0261859	CG42788
3R	15091275	15093825	15092062	3.86306	0.000600961	0.0354794	FBgn0038286	CG6966
2R	6715725	6716550	6716137	2.76656	0.00668909	0.00150769	FBgn0033096	Zip42C.1
2R	6715725	6716550	6716137	2.76656	0.00668909	0.00150769	FBgn0263586	CR43611
2R	6715725	6716550	6716137	2.76656	0.00668909	0.00150769	FBgn0033095	CG3409
2R	6715725	6716550	6716137	2.76656	0.00668909	0.00150769	FBgn0266525	CG45092
X	2140950	2142675	2141962	3.95017	0.000271044	0.0307536	FBgn0023507	CG3835
X	2140950	2142675	2141962	3.95017	0.000271044	0.0307536	FBgn0004861	ph-p
2R	13854150	13854975	13854637	3.10177	0.00150434	0.0171122	FBgn0033880	CG6553
2R	13854150	13854975	13854637	3.10177	0.00150434	0.0171122	FBgn0033879	CG6543
2R	13854150	13854975	13854637	3.10177	0.00150434	0.0171122	FBgn0265498	CR44367
3L	155775	158100	156937	2.84763	0.00293399	0.000930214	FBgn0262681	CR43151
3L	155775	158100	156937	2.84763	0.00293399	0.000930214	FBgn0035101	p130CAS
X	6352650	6355650	6353662	3.68083	0.000632589	0.000919024	FBgn0016974	swaPsi
X	6352650	6355650	6353662	3.68083	0.000632589	0.000919024	FBgn0261955	kdn
2R	14006475	14009775	14009662	4.04268	0.000476167	0.0454894	FBgn0033893	CG18371
2R	14006475	14009775	14009662	4.04268	0.000476167	0.0454894	FBgn0002643	mam
3R	23135775	23136450	23136112	3.12394	0.00197953	0.00367871	FBgn0004395	unk
3R	23135775	23136450	23136112	3.12394	0.00197953	0.00367871	FBgn0004644	hh
2L	18480750	18485625	18482137	3.36584	0.000735204	0.00861706	FBgn0032682	CG10176
2L	18480750	18485625	18482137	3.36584	0.000735204	0.00861706	FBgn0032681	CG10283
3R	7088850	7091025	7089637	3.14295	0.000873982	5.02905e-05	FBgn0263768	CR43685
3R	7088850	7091025	7089637	3.14295	0.000873982	5.02905e-05	FBgn0003884	alphaTub84B
2L	10975275	10976400	10976362	2.92428	0.00373118	0.0039458	FBgn0010612	l(2)06225
2L	10975275	10976400	10976362	2.92428	0.00373118	0.0039458	FBgn0000018	abo
X	12684300	12685125	12684712	3.32226	0.00144366	0.0150197	FBgn0030417	CG15725
X	12684300	12685125	12684712	3.32226	0.00144366	0.0150197	FBgn0265523	Smr
2L	5147250	5153775	5148937	3.2538	0.00139072	0.000628906	FBgn0082990	snoRNA:Psi28S-2263
2L	5147250	5153775	5148937	3.2538	0.00139072	0.000628906	FBgn0261836	Msp300
3L	7380600	7381125	7380937	2.90681	0.00610269	0.0159032	FBgn0016983	smid
3L	7380600	7381125	7380937	2.90681	0.00610269	0.0159032	FBgn0052380	SMSr
3R	17053125	17057175	17055337	3.09688	0.0013454	0.0511423	FBgn0020493	Dad
3R	17053125	17057175	17055337	3.09688	0.0013454	0.0511423	FBgn0266053	Patr-1
X	1281075	1283175	1282762	3.78798	0.000225299	0.00104775	FBgn0025642	CG32812
X	1281075	1283175	1282762	3.78798	0.000225299	0.00104775	FBgn0028550	Atf3
3R	30276375	30278625	30277612	3.95022	0.0029333	0.00478538	FBgn0010113	hdc
3R	30276375	30278625	30277612	3.95022	0.0029333	0.00478538	FBgn0267782	CR46113
3L	15999150	16000950	16000687	3.02715	0.00123918	0.0139267	FBgn0036557	mRpS31
3L	15999150	16000950	16000687	3.02715	0.00123918	0.0139267	FBgn0036556	CG5830
2R	8647425	8650125	8649787	4.02102	8.16674e-05	0.0511251	FBgn0003892	ptc
2R	8647425	8650125	8649787	4.02102	8.16674e-05	0.0511251	FBgn0033317	CG8635
2R	24677550	24678600	24678037	3.24588	0.000814406	0.00241275	FBgn0035050	ST6Gal
2R	24677550	24678600	24678037	3.24588	0.000814406	0.00241275	FBgn0035049	Mmp1
2L	21321900	21322650	21321937	2.97482	0.00305991	0.00466995	FBgn0261586	CR42696
2L	21321900	21322650	21321937	2.97482	0.00305991	0.00466995	FBgn0266020	CR44785
2R	17443275	17444475	17444287	2.9825	0.00489115	0.0129623	FBgn0034219	mthl4
2R	17443275	17444475	17444287	2.9825	0.00489115	0.0129623	FBgn0034218	CG18467
2R	17443275	17444475	17444287	2.9825	0.00489115	0.0129623	FBgn0027506	EDTP
3L	747825	752475	751687	3.77906	0.00039358	0.0194231	FBgn0000575	emc
3L	747825	752475	751687	3.77906	0.00039358	0.0194231	FBgn0052482	tRNA:M-i:61D
3L	747825	752475	751687	3.77906	0.00039358	0.0194231	FBgn0035160	hng3
2L	13878300	13883775	13881412	3.69819	0.000439827	0.0247649	FBgn0019890	Smg5
2L	13878300	13883775	13881412	3.69819	0.000439827	0.0247649	FBgn0266142	CR44848
2L	13878300	13883775	13881412	3.69819	0.000439827	0.0247649	FBgn0028509	CenG1A
3L	9420675	9424050	9423112	3.29368	0.00025753	0.0106864	FBgn0023129	aay
3L	9420675	9424050	9423112	3.29368	0.00025753	0.0106864	FBgn0035988	CG3982
3L	9420675	9424050	9423112	3.29368	0.00025753	0.0106864	FBgn0035989	CG3967
2L	7701600	7702800	7702312	4.25377	1.46901e-05	0.0823595	FBgn0041181	Tep3
2L	7701600	7702800	7702312	4.25377	1.46901e-05	0.0823595	FBgn0041182	Tep2
2R	23943075	23943675	23943337	3.38047	0.00149134	0.08143	FBgn0034935	CG13565
2R	23943075	23943675	23943337	3.38047	0.00149134	0.08143	FBgn0001123	Galphas
X	3161475	3162225	3162112	3.04561	0.00303881	0.00384519	FBgn0028746	CG18508
X	3161475	3162225	3162112	3.04561	0.00303881	0.00384519	FBgn0004647	N
2R	13952625	13954725	13954537	3.19997	0.00190975	0.0356685	FBgn0050481	mRpL53
2R	13952625	13954725	13954537	3.19997	0.00190975	0.0356685	FBgn0262739	AGO1
2R	13952625	13954725	13954537	3.19997	0.00190975	0.0356685	FBgn0053155	CG33155
3L	2468475	2469225	2468812	3.0816	0.00218351	5.74105e-05	FBgn0035343	CG16762
3L	2468475	2469225	2468812	3.0816	0.00218351	5.74105e-05	FBgn0052299	CG32299
3L	2468475	2469225	2468812	3.0816	0.00218351	5.74105e-05	FBgn0266696	CG45186
X	496725	499950	499537	3.0141	0.00209127	0.0311017	FBgn0266196	CR44891
X	496725	499950	499537	3.0141	0.00209127	0.0311017	FBgn0004648	svr
X	496725	499950	499537	3.0141	0.00209127	0.0311017	FBgn0266197	CR44892
2R	11640600	11642025	11641162	2.99618	0.00305187	0.0186344	FBgn0033639	CG9003
2R	11640600	11642025	11641162	2.99618	0.00305187	0.0186344	FBgn0033638	CG9005
X	11813700	11815050	11814637	3.22418	0.0010599	0.00542497	FBgn0266019	rudhira
X	11813700	11815050	11814637	3.22418	0.0010599	0.00542497	FBgn0030336	CG1578
X	11095725	11096250	11095987	2.80688	0.00398635	0.0631755	FBgn0259101	CG42249
X	11095725	11096250	11095987	2.80688	0.00398635	0.0631755	FBgn0027498	CG2061
2R	7158225	7159875	7159537	4.06103	0.0012967	0.00772141	FBgn0033149	CG11060
2R	7158225	7159875	7159537	4.06103	0.0012967	0.00772141	FBgn0002930	nec
2R	7158225	7159875	7159537	4.06103	0.0012967	0.00772141	FBgn0003090	pk
2R	24966975	24967500	24967162	2.89972	0.00343203	0.0609747	FBgn0002607	RpL19
2R	24966975	24967500	24967162	2.89972	0.00343203	0.0609747	FBgn0050424	CG30424
2L	8416200	8420400	8417587	4.15746	0.000148066	0.00485485	FBgn0001137	grk
2L	8416200	8420400	8417587	4.15746	0.000148066	0.00485485	FBgn0027932	Akap200
2L	7523475	7527750	7524562	3.93889	0.000153087	0.0218573	FBgn0267732	CR46063
2L	7523475	7527750	7524562	3.93889	0.000153087	0.0218573	FBgn0264891	CR44082
2L	7523475	7527750	7524562	3.93889	0.000153087	0.0218573	FBgn0264895	RapGAP1
3R	12699450	12702525	12701887	3.59908	0.000469574	0.00295508	FBgn0038080	CG12279
3R	12699450	12702525	12701887	3.59908	0.000469574	0.00295508	FBgn0016693	Past1
3R	27132825	27133875	27133087	2.82449	0.00476689	0.00937561	FBgn0029155	Men-b
3R	27132825	27133875	27133087	2.82449	0.00476689	0.00937561	FBgn0039492	CG6051
2L	2221200	2223825	2222137	3.32814	0.00141886	0.00717575	FBgn0031403	CG15387
2L	2221200	2223825	2222137	3.32814	0.00141886	0.00717575	FBgn0031401	papi
3R	31723500	31726725	31726012	3.9579	8.00895e-05	0.000931487	FBgn0039867	CstF-50
3R	31723500	31726725	31726012	3.9579	8.00895e-05	0.000931487	FBgn0003870	ttk
2L	9620100	9620925	9620437	3.13149	0.00260191	0.0072399	FBgn0051882	CG31882
2L	9620100	9620925	9620437	3.13149	0.00260191	0.0072399	FBgn0032135	GlcAT-S
X	21053850	21055800	21054262	3.11884	0.00277408	0.0768432	FBgn0031150	bves
X	21053850	21055800	21054262	3.11884	0.00277408	0.0768432	FBgn0086049	snoRNA:Me28S-U3344a
X	21053850	21055800	21054262	3.11884	0.00277408	0.0768432	FBgn0031149	CG1518
3L	7950975	7953075	7951762	3.25127	0.00138387	0.0715385	FBgn0010406	RNaseX25
3L	7950975	7953075	7951762	3.25127	0.00138387	0.0715385	FBgn0041156	exex
3L	105900	107175	106912	3.09858	0.00176746	0.0545796	FBgn0266950	CR45401
3L	105900	107175	106912	3.09858	0.00176746	0.0545796	FBgn0040688	CG12483
3R	21969825	21976500	21973387	3.50917	0.00013587	0.00459286	FBgn0038921	CG6332
3R	21969825	21976500	21973387	3.50917	0.00013587	0.00459286	FBgn0264490	Eip93F
3R	14067000	14068650	14068237	3.68832	4.93124e-05	0.0413923	FBgn0038198	Npc2b
3R	14067000	14068650	14068237	3.68832	4.93124e-05	0.0413923	FBgn0038197	foxo
2R	22191900	22194525	22194187	3.25694	0.00178624	0.00150792	FBgn0086027	snoRNA:Or-CD1
2R	22191900	22194525	22194187	3.25694	0.00178624	0.00150792	FBgn0034709	Swim
3R	20890950	20891850	20890987	3.29429	0.00131743	0.000918885	FBgn0051334	tRNA:CR31334
3R	20890950	20891850	20890987	3.29429	0.00131743	0.000918885	FBgn0051480	tRNA:CR31480
3R	20890950	20891850	20890987	3.29429	0.00131743	0.000918885	FBgn0051333	tRNA:CR31333
2L	14655300	14656875	14655712	3.78959	0.00019789	0.000178567	FBgn0028855	CG15282
2L	14655300	14656875	14655712	3.78959	0.00019789	0.000178567	FBgn0000056	Adhr
2L	14655300	14656875	14655712	3.78959	0.00019789	0.000178567	FBgn0003016	osp
2R	6178650	6179100	6178912	3.0452	0.00222313	0.0110229	FBgn0040502	CG8343
2R	6178650	6179100	6178912	3.0452	0.00222313	0.0110229	FBgn0011955	tRNA:R2:42Aa
3R	4994025	4998900	4995712	3.4448	0.000807351	6.29238e-06	FBgn0267145	CR45585
3R	4994025	4998900	4995712	3.4448	0.000807351	6.29238e-06	FBgn0037292	CG2022
X	16719750	16721025	16719937	2.98805	0.00215336	0.0701554	FBgn0052572	CG32572
[truncated: 3,321 more rows]
