# Supplementary material for: EGFR/Ras Signaling Controls Drosophila Intestinal Stem Cell Proliferation via Capicua-Regulated Genes
Source: PLoS Genet. 2015 Dec 18;11(12):e1005634. doi: 10.1371/journal.pgen.1005634 (PMC4684324; doi:10.1371/journal.pgen.1005634)
Supplement: S2 Table — The table included the full list of genes whose mRNA expression was significantly changed (>1.5-fold, at 90% confidence) in sorted esg ts UAS-GFP cells expressing cic-RNAi for 4 days. Listed data include Flybase gene ID, gene symbol, Log2-fold-change for each gene as well as significance (p-value with Benjamini-Hochberg correction). (XLSX) [file pgen.1005634.s009.xlsx]

## Sheet: upregulated genes
Gene ID	Gene symbol	Log2 fold change	p-value
FBgn0265839	CR44628	5.22026	2.74731e-14
FBgn0033395	Cyp4p2	4.69913	1.62232e-46
FBgn0264339	CG43795	2.60547	1.80477e-08
FBgn0266851	CR45312	2.53554	6.86617e-06
FBgn0004880	scrt	2.39702	8.32604e-06
FBgn0260932	cuff	2.39277	3.83123e-09
FBgn0086677	jeb	2.36252	4.0745e-11
FBgn0000038	nAChRbeta1	2.35894	0.000682573
FBgn0267253	CG32700	2.34087	2.12815e-06
FBgn0034837	RpL22-like	2.20583	0.00779982
FBgn0266948	CR45399	2.16472	0.00723091
FBgn0265829	CR44618	2.1322	1.20804e-05
FBgn0259110	mmd	2.11231	3.75838e-05
FBgn0031388	CG12674	2.09682	0.0017687
FBgn0039670	CG7567	2.07594	4.09296e-11
FBgn0015524	otp	2.03433	0.00848214
FBgn0051810	CG31810	2.02041	2.01851e-09
FBgn0264346	CR43802	1.98841	0.0124704
FBgn0259680	Pkcdelta	1.98568	0.00249372
FBgn0262020	CG42831	1.96682	2.80454e-05
FBgn0263257	Cngl	1.96636	0.00013162
FBgn0026058	OdsH	1.9555	0.00398462
FBgn0003499	sr	1.94976	0.00248104
FBgn0036362	CG10725	1.94798	6.69233e-09
FBgn0015609	CadN	1.94121	0.00248775
FBgn0039584	beat-VI	1.94118	0.00518849
FBgn0086778	nAChRalpha7	1.94011	0.000137476
FBgn0013810	Dhc36C	1.92837	0.00908443
FBgn0005658	Ets65A	1.89657	0.0109978
FBgn0033459	CG12744	1.8905	6.82947e-13
FBgn0034731	CG10384	1.89038	0.0251126
FBgn0063923	Kaz1-ORFB	1.88982	4.11422e-16
FBgn0033942	Cpr51A	1.85235	1.59422e-33
FBgn0033405	CG13954	1.84965	0.0152505
FBgn0044049	Ilp4	1.84002	0.000610351
FBgn0034871	CG3906	1.81117	1.9262e-06
FBgn0029769	frma	1.80516	0.00620688
FBgn0032382	Mal-B2	1.80289	2.99503e-05
FBgn0036232	CG14125	1.77771	4.64874e-09
FBgn0263412	CR43458	1.7675	0.0194884
FBgn0033698	CG8858	1.74064	1.72909e-16
FBgn0003087	pim	1.73716	8.56823e-05
FBgn0267257	CR45693	1.73529	0.0115644
FBgn0042126	CG18788	1.72478	0.000429394
FBgn0266912	CR45372	1.68993	0.0325791
FBgn0033791	Drl-2	1.68445	0.042143
FBgn0036880	Cpr76Bc	1.67381	0.0255417
FBgn0039354	Lgr3	1.66516	0.00238913
FBgn0029962	CG1402	1.63667	0.0189188
FBgn0034435	CG9975	1.63277	0.0153537
FBgn0003377	Sgs7	1.62728	0.000517685
FBgn0039078	CG4374	1.62185	0.00904077
FBgn0259229	CG42329	1.61797	0.000107414
FBgn0263748	CG43673	1.60997	0.000171822
FBgn0038641	CG7708	1.60236	0.00146799
FBgn0004244	Rdl	1.60127	0.00358599
FBgn0260943	Rbp6	1.58949	0.000749823
FBgn0265711	CR44518	1.5865	0.053645
FBgn0029791	CG4096	1.5778	0.00277093
FBgn0265874	CR44663	1.57099	0.00274302
FBgn0266736	CR45209	1.55995	0.0410843
FBgn0036203	Muc68D	1.55406	0.000120768
FBgn0022800	Cad96Ca	1.54512	0.0484665
FBgn0040354	CG14418	1.54239	0.0345693
FBgn0003525	stg	1.54209	4.94013e-17
FBgn0030697	CG8565	1.51035	0.0203182
FBgn0033238	CG11165	1.50999	0.0189743
FBgn0263453	CR43476	1.50952	0.0256148
FBgn0024963	GluClalpha	1.50849	0.00878642
FBgn0265888	CR44677	1.50825	0.0319838
FBgn0032899	CG9338	1.49041	0.000143446
FBgn0265967	CR44754	1.44818	0.0004232
FBgn0259791	bora	1.44524	0.000440041
FBgn0038165	Task6	1.44063	0.0273566
FBgn0052121	CG32121	1.43691	0.0176806
FBgn0051759	CG31759	1.43154	2.07904e-06
FBgn0038381	CG3303	1.43122	0.00215557
FBgn0037447	Neurochondrin	1.43083	0.0195886
FBgn0086673	CG13272	1.42486	0.0272716
FBgn0051216	Naam	1.40947	1.0899e-06
FBgn0025360	Optix	1.40039	0.0229433
FBgn0032439	Ref2	1.39712	4.64532e-05
FBgn0037483	CG14609	1.38934	0.00296126
FBgn0085353	CG34324	1.38914	1.48689e-05
FBgn0000210	br	1.38572	4.32898e-06
FBgn0034399	CG15083	1.38545	9.10275e-21
FBgn0012344	Dh44	1.37413	3.86675e-05
FBgn0003380	Sh	1.36691	0.00103377
FBgn0085813	18SrRNA-Psi	1.35792	3.34235e-19
FBgn0037412	Osi4	1.35776	0.0544764
FBgn0011582	Dop1R1	1.35085	0.0309528
FBgn0039473	CG17191	1.33541	5.62073e-09
FBgn0031252	CG13690	1.32675	6.76356e-06
FBgn0032151	nAChRalpha6	1.32225	0.00308712
FBgn0011746	ana	1.31816	0.0351852
FBgn0003401	shu	1.3109	7.17263e-10
FBgn0038431	CG10405	1.31048	0.00469446
FBgn0039536	unc80	1.29492	0.0477086
FBgn0034741	CG4269	1.28428	0.00668863
FBgn0031168	CG1722	1.26928	0.000236257
FBgn0028940	Cyp28a5	1.25522	1.64283e-11
FBgn0034670	CG13488	1.2513	4.63381e-11
FBgn0265612	CR44430	1.25127	0.00910665
FBgn0085752	CR40594	1.24824	0.000265261
FBgn0264273	Sema-2b	1.24392	6.10414e-05
FBgn0033397	Cyp4p3	1.24206	0.000459665
FBgn0085773	CR40766	1.24116	3.83302e-05
FBgn0024920	Ts	1.23723	2.96278e-07
FBgn0264442	ab	1.23704	0.0358189
FBgn0033979	Cyp6a19	1.23348	0.0055183
FBgn0040658	CG13516	1.23122	4.72255e-12
FBgn0031878	sip2	1.22876	7.27631e-09
FBgn0005660	Ets21C	1.22443	6.12551e-18
FBgn0264562	Hr4	1.22303	0.00082434
FBgn0086675	fne	1.22239	0.00578295
FBgn0032869	CG17470	1.21665	0.0077191
FBgn0024227	aurB	1.21621	4.57876e-15
FBgn0036121	CG6310	1.21402	1.20245e-12
FBgn0024245	dnt	1.20698	6.1477e-05
FBgn0030501	BthD	1.19753	1.60613e-07
FBgn0086604	CG12484	1.19473	0.047419
FBgn0033115	Spn42De	1.19459	0.00652396
FBgn0032929	Mcm10	1.19447	0.00763235
FBgn0260660	Mp	1.19005	0.0104668
FBgn0003545	sub	1.18419	0.000252197
FBgn0040251	Ugt86Di	1.18239	4.35138e-13
FBgn0000459	disco	1.1821	0.0180038
FBgn0265595	CG44422	1.17043	0.0119636
FBgn0020633	Mcm7	1.17018	3.81718e-08
FBgn0052850	CG32850	1.17006	1.8765e-14
FBgn0034671	CG13494	1.169	0.000768884
FBgn0038827	Fancd2	1.16604	5.47517e-06
FBgn0053207	pxb	1.15307	0.00274564
FBgn0050147	Hil	1.14868	0.0118067
FBgn0002466	sti	1.14606	0.000134091
FBgn0004045	Yp1	1.14091	0.0442283
FBgn0266431	CG45061	1.13406	7.59149e-15
FBgn0022772	Orc1	1.1331	0.0031882
FBgn0010038	GstD2	1.13088	3.67628e-11
FBgn0262987	CG43295	1.12907	0.000316434
FBgn0040906	CG15579	1.12511	0.0302702
FBgn0034614	CG9752	1.10271	5.72279e-12
FBgn0032629	beat-IIIc	1.10223	0.0207303
FBgn0086356	tum	1.09946	1.12428e-05
FBgn0035282	CNMa	1.09513	0.054853
FBgn0035743	CG15829	1.09151	7.7097e-05
FBgn0031574	CG3964	1.0909	0.00761904
FBgn0034117	CG7997	1.07401	6.55187e-09
FBgn0033710	CG17739	1.06883	0.00567682
FBgn0040232	cmet	1.06762	0.00109695
FBgn0065098	RNaseMRP	1.06575	6.5104e-08
FBgn0031091	Phf7	1.06531	0.00860129
FBgn0004055	uzip	1.06416	0.00322073
FBgn0039789	CG9717	1.06359	0.0196596
FBgn0053013	CR33013	1.06298	0.0089535
FBgn0015553	tos	1.06154	0.0429184
FBgn0027500	spd-2	1.05672	0.00493631
FBgn0003124	polo	1.05156	3.7808e-06
FBgn0041629	Hexo2	1.05089	0.0132352
FBgn0010314	Cks30A	1.04822	0.000630582
FBgn0264255	para	1.04506	0.0428938
FBgn0085249	CG34220	1.04164	0.000392769
FBgn0033887	St4	1.03887	0.055268
FBgn0037810	sle	1.03746	0.000871711
FBgn0033132	Tsp42Ej	1.03725	0.00073683
FBgn0260753	Pdfr	1.03712	0.0535975
FBgn0004569	aos	1.03155	3.35818e-13
FBgn0052365	CG32365	1.03143	0.026221
FBgn0087021	Spc25	1.02825	0.000884415
FBgn0002564	Lsp1gamma	1.02751	0.0342176
FBgn0262945	CR43264	1.02748	8.97504e-05
FBgn0033740	dgt5	1.02714	0.000707258
FBgn0027521	CG3679	1.02505	0.0147083
FBgn0259113	DNApol-alpha180	1.01669	1.11997e-06
FBgn0038608	WRNexo	1.01657	5.146e-05
FBgn0036565	CG5235	1.01513	0.00658964
FBgn0259823	CG42404	1.01041	0.0367498
FBgn0034761	CG4250	1.00872	1.29067e-07
FBgn0261989	CG42807	1.00755	0.0116221
FBgn0263049	let-7-C	1.00686	0.0464213
FBgn0004106	Cdk1	1.0048	1.99894e-10
FBgn0037025	Spc105R	1.00284	0.000320639
FBgn0263219	Dscam4	1.00076	0.00425386
FBgn0033354	FANCI	0.992285	0.000161139
FBgn0041184	Socs36E	0.99028	4.04066e-10
FBgn0005655	PCNA	0.986179	2.20605e-10
FBgn0003118	pnt	0.979692	3.27413e-12
FBgn0014163	fax	0.979153	3.26473e-10
FBgn0037677	CG12951	0.967894	0.00818215
FBgn0261266	zuc	0.964205	0.000376734
FBgn0015376	cutlet	0.963897	0.000322335
FBgn0017577	Mcm5	0.960629	1.4085e-06
FBgn0065099	snRNA	0.958453	0.00528348
FBgn0054054	CG34054	0.956234	0.0242672
FBgn0034523	Nnf1a	0.95372	1.03098e-10
FBgn0032105	borr	0.951266	2.79974e-07
FBgn0045470	Gr93b	0.947435	0.0519086
FBgn0086758	chinmo	0.945234	0.00858529
FBgn0261681	CG42728	0.940546	0.0327888
FBgn0040290	RecQ4	0.937603	0.000228463
FBgn0002632	E(spl)m6-BFM	0.93436	0.0117775
FBgn0267347	squ	0.929781	0.00476516
FBgn0002873	mud	0.929563	0.0093652
FBgn0052279	Drsl2	0.925542	0.000647104
FBgn0030241	feo	0.916697	0.000198744
FBgn0035160	hng3	0.915001	0.0195216
FBgn0025815	Mcm6	0.913432	4.61172e-11
FBgn0052698	CG32698	0.910862	0.0214123
FBgn0261649	tinc	0.908453	0.0168607
FBgn0034795	MED23	0.908224	0.0272192
FBgn0011660	Pms2	0.906887	0.00222582
FBgn0085390	Dgk	0.906768	0.0102342
FBgn0033134	Tsp42El	0.905058	4.10091e-08
FBgn0259682	Jabba	0.900348	3.87556e-13
FBgn0053542	upd3	0.900149	1.75887e-05
FBgn0030710	CG8924	0.899192	0.0105601
FBgn0002526	LanA	0.89906	5.16586e-09
FBgn0051687	CG31687	0.897544	0.0117405
FBgn0037563	CG11672	0.892234	0.0137584
FBgn0262887	CR43242	0.891988	0.00214498
FBgn0267348	LanB2	0.890574	9.59349e-11
FBgn0030536	CG11068	0.885843	1.50982e-05
FBgn0085756	CR40613	0.882821	0.0164769
FBgn0026085	dgt4	0.881749	0.000985203
FBgn0032670	CG5783	0.879076	0.00553536
FBgn0261041	stj	0.878286	0.012536
FBgn0015399	kek1	0.876481	0.00623666
FBgn0035626	lin-28	0.873758	1.16935e-07
FBgn0040765	luna	0.872107	2.03572e-09
FBgn0004584	Rrp1	0.867554	9.55676e-08
FBgn0005696	DNApol-alpha73	0.867349	0.00550874
FBgn0264089	sli	0.867222	4.36075e-07
FBgn0031490	CG17264	0.866552	0.000718847
FBgn0085759	CR40640	0.866196	3.66975e-09
FBgn0002778	mnd	0.863478	6.64845e-08
FBgn0000147	aurA	0.859991	0.021582
FBgn0260399	gwl	0.859673	0.00367891
FBgn0030864	CG8173	0.859019	0.000273009
FBgn0004635	rho	0.857777	1.45602e-05
FBgn0262854	CG43218	0.855067	8.85359e-07
FBgn0035886	Jon66Ci	0.85332	0.0013794
FBgn0014141	cher	0.851353	5.03218e-08
FBgn0001086	fzy	0.846366	0.00239492
FBgn0032244	RfC3	0.843913	2.0675e-08
FBgn0034142	CG8306	0.842462	1.57186e-08
FBgn0000404	CycA	0.842231	1.96204e-07
FBgn0050154	CG30154	0.839618	4.97054e-07
FBgn0030628	CG9114	0.839356	0.000600815
FBgn0052251	Claspin	0.839254	0.000384062
FBgn0037853	CG14696	0.837198	2.17257e-11
FBgn0027513	ana2	0.836191	0.0136446
FBgn0035761	RhoGEF4	0.835989	7.99148e-07
FBgn0260986	mei-38	0.835575	0.0274793
FBgn0001285	Jon44E	0.833984	0.00357462
FBgn0011260	Sema-2a	0.831557	7.10962e-10
FBgn0031888	Pvf2	0.831254	0.000170446
FBgn0014388	sty	0.830567	2.39322e-08
FBgn0033348	Spt	0.826281	0.0197434
FBgn0000043	Act42A	0.825635	2.0802e-06
FBgn0261086	Syt14	0.824745	0.0508508
FBgn0036815	HipHop	0.821774	0.000136799
FBgn0033327	PGRP-SC1b	0.819629	1.33386e-05
FBgn0013984	InR	0.817341	1.07263e-07
FBgn0263855	BubR1	0.815326	4.06874e-06
FBgn0015801	Reg-5	0.814696	0.0109387
FBgn0032620	CG12288	0.81373	3.1486e-06
FBgn0261859	CG42788	0.806864	0.000513125
FBgn0013973	Gycbeta100B	0.806589	0.036176
FBgn0027596	Kank	0.806401	1.60212e-05
FBgn0034657	LBR	0.806062	0.00313766
FBgn0030500	Ndc80	0.805387	7.04999e-06
FBgn0002891	mus205	0.796579	0.0378001
FBgn0026876	CG11403	0.796067	0.008646
FBgn0052368	CG32368	0.794937	0.00587897
FBgn0004390	RasGAP1	0.794014	1.05259e-08
FBgn0035120	wac	0.793746	9.35985e-08
FBgn0020270	mre11	0.793539	3.21427e-07
FBgn0026181	Rok	0.791663	2.30862e-10
FBgn0039250	Mink	0.790934	4.15164e-06
FBgn0261068	LSm7	0.789057	1.66014e-07
FBgn0035806	PGRP-SD	0.787838	0.00643564
FBgn0016032	lbm	0.786923	1.7976e-05
FBgn0037207	Mes2	0.7867	4.40822e-06
FBgn0030301	HP5	0.785141	0.00208479
FBgn0085757	CR40621	0.784183	3.3372e-06
FBgn0037999	CG4860	0.784061	2.96878e-07
FBgn0000140	asp	0.781325	0.0224685
FBgn0037960	mthl5	0.778208	4.51118e-07
FBgn0086690	Plp	0.775371	1.43672e-06
FBgn0000395	cv-2	0.773579	6.69511e-07
FBgn0023181	Orc4	0.77343	0.00394316
FBgn0050089	CG30089	0.772309	7.76311e-05
FBgn0264975	Nrg	0.771154	8.67801e-08
FBgn0085819	28SrRNA-Psi	0.770086	4.5309e-05
FBgn0030122	CG16892	0.767331	0.0127376
FBgn0051453	pch2	0.762175	2.46557e-07
FBgn0024332	Mcm3	0.76197	2.01401e-05
FBgn0037057	CG10512	0.761771	5.49507e-07
FBgn0051163	SKIP	0.760147	0.0301026
FBgn0035887	Jon66Cii	0.760046	7.18698e-05
FBgn0011703	RnrL	0.758454	1.33212e-05
FBgn0033890	Ctf4	0.758139	0.00374799
FBgn0046685	Wsck	0.757904	3.06121e-06
FBgn0027949	msb1l	0.754274	0.000953949
FBgn0026878	CG4325	0.752021	6.6605e-08
FBgn0023515	CG14814	0.750687	0.0115562
FBgn0266430	CG45060	0.750027	0.000699875
FBgn0039128	CG13599	0.749755	0.0266229
FBgn0261260	mgl	0.748595	3.23505e-08
FBgn0250837	dUTPase	0.747789	2.22874e-06
FBgn0265669	CG44476	0.743615	0.0411445
FBgn0015929	dpa	0.743004	4.51655e-07
FBgn0034495	CG11788	0.742146	0.00179606
FBgn0011823	Pen	0.737704	0.000283519
FBgn0033901	O-fut1	0.735645	0.00016465
FBgn0004362	HmgD	0.733965	4.51301e-06
FBgn0032946	nrv3	0.733073	4.65383e-07
FBgn0015721	ktub	0.7276	0.000314193
FBgn0002732	E(spl)malpha-BFM	0.727068	3.51836e-05
FBgn0011659	Mlh1	0.72298	1.18585e-05
FBgn0050085	Rif1	0.722889	0.00187595
FBgn0003996	w	0.719926	2.30375e-06
FBgn0035708	CG8398	0.717317	3.37369e-07
FBgn0004378	Klp61F	0.71568	0.00851375
FBgn0039056	CenB1A	0.712692	1.17841e-06
FBgn0011692	pav	0.712654	0.00204871
FBgn0031875	CG3430	0.711273	0.00129878
FBgn0266580	Gp210	0.710207	1.76828e-06
FBgn0038476	kuk	0.709207	4.81934e-08
FBgn0033122	CG17002	0.708959	6.27789e-08
FBgn0023180	Orc6	0.707359	0.0156453
FBgn0000405	CycB	0.706094	0.000288474
FBgn0032877	CG2617	0.705601	0.0196668
FBgn0037723	SpdS	0.703745	1.21257e-06
FBgn0011762	DNApol-alpha50	0.702339	0.00022177
FBgn0052594	be	0.701301	0.00585579
FBgn0030090	fend	0.699989	0.049879
FBgn0039431	plum	0.699853	0.000763299
FBgn0010382	CycE	0.699787	0.0539664
FBgn0015625	CycB3	0.697672	0.00814042
FBgn0031630	CG15629	0.697487	7.28341e-07
FBgn0034290	CG5773	0.695586	3.55647e-05
FBgn0015270	Orc2	0.692242	0.00188293
FBgn0264326	DNApol-epsilon255	0.690909	0.000207121
FBgn0266420	Ote	0.688482	0.000105022
FBgn0034965	ppk29	0.683779	0.0233858
FBgn0029915	CG14434	0.683018	5.22535e-07
FBgn0037028	CG3618	0.681137	0.0024751
FBgn0003189	r	0.680378	3.59773e-07
FBgn0014861	Mcm2	0.678798	1.37249e-05
FBgn0029823	CG3011	0.678649	1.36398e-06
FBgn0030808	RhoGAP15B	0.676122	8.79827e-06
FBgn0032390	dgt2	0.674924	0.000180597
FBgn0035209	msd1	0.671006	0.03471
FBgn0016726	RpL29	0.670674	1.22168e-05
FBgn0261800	LanB1	0.669255	3.20908e-06
FBgn0013278	Hsp70Bb	0.666893	0.048299
FBgn0039680	Cap-D2	0.66554	0.000593146
FBgn0263659	CR43650	0.664671	0.0311161
FBgn0053505	U3-55K	0.663737	1.29517e-06
FBgn0002905	mus308	0.661388	0.0253543
FBgn0015393	hoip	0.658607	1.07252e-06
FBgn0266441	CG45071	0.656934	0.00452217
FBgn0031886	Nuf2	0.655727	0.00029338
FBgn0053468	CG33468	0.651831	0.0365367
FBgn0041087	wun2	0.651597	0.000719107
FBgn0000996	dup	0.650721	0.00505196
FBgn0004598	Fur2	0.650218	0.00670914
FBgn0035918	Cdc6	0.648629	0.0318191
FBgn0260991	Incenp	0.648162	6.61363e-05
FBgn0041164	armi	0.647212	0.00103158
FBgn0032002	CG8353	0.645624	7.97417e-05
FBgn0063449	Uhg2	0.644862	2.79858e-07
FBgn0033789	CG13324	0.643508	0.00630549
FBgn0264491	how	0.6432	0.0104763
FBgn0027601	pdgy	0.642976	0.000941181
FBgn0025454	Cyp6g1	0.641989	9.21038e-05
FBgn0028984	Spn88Ea	0.6416	0.0230171
FBgn0026196	nop5	0.639489	2.11353e-05
FBgn0031769	CG9135	0.63918	3.87457e-05
FBgn0032864	CG2493	0.638874	3.49461e-05
FBgn0041147	ida	0.638229	0.00163307
FBgn0003257	r-l	0.637641	3.52021e-05
FBgn0264707	RhoGEF3	0.63224	5.71295e-05
FBgn0000588	esc	0.632229	0.00543582
FBgn0032067	LManIV	0.62694	0.00398067
FBgn0035210	msd5	0.62604	0.000331547
FBgn0037834	Art1	0.625725	3.47505e-07
FBgn0037554	DNApol-iota	0.6257	0.00588612
FBgn0002735	E(spl)mgamma-HLH	0.62567	0.0441692
FBgn0261270	SelD	0.624962	1.52737e-05
FBgn0022338	dnk	0.621678	6.90821e-05
FBgn0085764	CR40668	0.618099	2.87356e-05
FBgn0033446	CG1648	0.617559	1.76709e-06
FBgn0001197	His2Av	0.616874	0.000302993
FBgn0085376	CG34347	0.616435	3.47574e-05
FBgn0028426	JhI-1	0.612131	7.27458e-05
FBgn0004449	Ten-m	0.611151	0.000107554
FBgn0022893	Df31	0.610692	9.70584e-05
FBgn0038237	Pde6	0.609844	0.00124022
FBgn0039336	CG4553	0.608108	0.0201001
FBgn0040388	boi	0.608071	0.000548676
FBgn0027930	MP1	0.607821	0.00247873
FBgn0024732	Drep1	0.607315	0.00927718
FBgn0264894	CG44085	0.606735	0.000373947
FBgn0034430	mip40	0.604679	2.46142e-05
FBgn0052521	CG32521	0.604489	0.000841094
FBgn0025457	Bub3	0.602594	1.92177e-05
FBgn0036844	Mkp3	0.602516	9.0841e-06
FBgn0034160	CG5550	0.602227	0.000416971
FBgn0032906	RPA2	0.602121	1.30645e-05
FBgn0030054	Caf1-180	0.60165	0.00128393
FBgn0032587	CG5953	0.601162	0.000780825
FBgn0043903	dome	0.601126	4.97468e-06
FBgn0259936	Uhg3	0.6005	0.0022909
FBgn0033453	CG1667	0.600051	5.02903e-05
FBgn0264078	Flo2	0.59977	7.11981e-05
FBgn0034647	pirk	0.599489	0.00345667
FBgn0028425	JhI-21	0.599102	0.000486893
FBgn0034817	Art7	0.596658	0.000103553
FBgn0045035	tefu	0.594452	0.000544009
FBgn0038536	CG7655	0.59419	4.10525e-05
FBgn0015664	Dref	0.591298	0.00012068
FBgn0037236	Skp2	0.590439	6.17805e-05
FBgn0262007	CG42825	0.589601	0.000865191
FBgn0050414	CG30414	0.58922	8.08362e-05
FBgn0039350	jigr1	0.587237	0.000151941
FBgn0038071	Dtg	0.587231	2.73782e-06
FBgn0033875	CG6357	0.587225	8.49409e-05
FBgn0002715	mei-S332	0.587147	0.015457
FBgn0052170	CG32170	0.587018	2.49398e-05
FBgn0025674	CycK	0.58685	4.96009e-06
FBgn0002924	ncd	0.585492	0.000538138
FBgn0037633	CG9839	0.584789	0.00170758
FBgn0003346	RanGAP	0.583217	5.65497e-06
FBgn0032161	CG4594	0.582621	0.000179112
FBgn0028540	CG9008	0.582204	1.31823e-05
FBgn0250754	CG42232	0.582002	0.000564642
FBgn0052138	CG32138	0.581104	0.00243927
