# Supplementary material for: EGFR/Ras Signaling Controls Drosophila Intestinal Stem Cell Proliferation via Capicua-Regulated Genes
Source: PLoS Genet. 2015 Dec 18;11(12):e1005634. doi: 10.1371/journal.pgen.1005634 (PMC4684324; doi:10.1371/journal.pgen.1005634)
Supplement: S3 Table — List of Flybase gene IDs for genes that were both upregulated upon cic-RNAi, and also associated with one or more Cic binding peak from the Cic DamID-Seq analysis. In addition, the normalized Log2 fold change of the peaks following P.e. infection, associated with the genes was also shown in the table. Some of the peaks disappeared after P.e. infection, so they were marked as #N/D (not detected). Derived from the data in S1 and S2 Tables. (XLSX) [file pgen.1005634.s010.xlsx]

## Sheet: Cic direct target genes
GeneID	Normalized Log2 fold change of peaks after infection
FBgn0000043	#N/D
FBgn0000147	#N/D
FBgn0000210	0.660404
FBgn0000210	0.767641
FBgn0000395	0.852079
FBgn0000395	0.679922
FBgn0002466	#N/D
FBgn0002526	0.707496
FBgn0002564	0.722563
FBgn0002715	0.623042
FBgn0002732	0.902502
FBgn0002732	#N/D
FBgn0002735	0.681956
FBgn0002778	0.711006
FBgn0003118	#N/D
FBgn0003118	0.774533
FBgn0003118	0.709798
FBgn0003118	0.72448
FBgn0003118	0.70609
FBgn0003118	0.735748
FBgn0003499	0.668201
FBgn0003499	0.680785
FBgn0003525	#N/D
FBgn0003996	#N/D
FBgn0003996	0.725241
FBgn0003996	0.887245
FBgn0004055	0.833373
FBgn0004055	0.70369
FBgn0004362	0.723174
FBgn0004362	0.71504
FBgn0004390	0.709107
FBgn0004569	0.832417
FBgn0005660	0.838625
FBgn0010382	0.688018
FBgn0010382	0.706376
FBgn0011260	0.715226
FBgn0011660	#N/D
FBgn0013278	0.752125
FBgn0013278	#N/D
FBgn0013984	0.833662
FBgn0014141	0.667445
FBgn0014388	0.804644
FBgn0014388	0.741095
FBgn0014388	#N/D
FBgn0014388	#N/D
FBgn0014861	#N/D
FBgn0015270	0.724397
FBgn0015393	0.772056
FBgn0015393	#N/D
FBgn0015393	#N/D
FBgn0015929	0.744891
FBgn0016032	0.65117
FBgn0024227	#N/D
FBgn0026876	0.753607
FBgn0026876	1.10311
FBgn0026878	0.795348
FBgn0027596	0.651946
FBgn0027601	1.01758
FBgn0027949	0.684494
FBgn0028425	0.669744
FBgn0028426	0.650373
FBgn0028426	0.851664
FBgn0028540	0.721853
FBgn0029823	0.739478
FBgn0029915	0.770922
FBgn0029915	0.603623
FBgn0030301	0.675141
FBgn0030536	0.683564
FBgn0030536	0.647748
FBgn0030536	0.667527
FBgn0030536	0.678735
FBgn0030808	0.688294
FBgn0030864	0.767746
FBgn0031168	0.709823
FBgn0031168	0.688933
FBgn0031490	0.775016
FBgn0031630	0.376402
FBgn0031888	0.67377
FBgn0031888	0.621377
FBgn0032390	#N/D
FBgn0032587	0.792048
FBgn0032587	0.991465
FBgn0033122	0.640621
FBgn0033122	0.748475
FBgn0033134	0.725069
FBgn0033446	0.321097
FBgn0033446	0.813115
FBgn0033453	#N/D
FBgn0033875	0.743487
FBgn0033890	0.717577
FBgn0033890	0.74633
FBgn0034142	#N/D
FBgn0034160	#N/D
FBgn0034399	0.740358
FBgn0034647	0.787616
FBgn0035120	0.745232
FBgn0035160	0.796963
FBgn0035626	0.760895
FBgn0035626	0.732084
FBgn0035708	0.801312
FBgn0036121	0.735739
FBgn0037057	0.703478
FBgn0037207	0.647793
FBgn0037447	0.768678
FBgn0037723	0.713983
FBgn0037853	0.669529
FBgn0037960	0.7905
FBgn0038071	0.695052
FBgn0038431	0.767153
FBgn0038431	0.953059
FBgn0038476	0.734747
FBgn0038476	0.840618
FBgn0038827	0.851687
FBgn0038827	0.723405
FBgn0038827	0.551939
FBgn0039056	0.77511
FBgn0039056	0.700541
FBgn0039350	0.874597
FBgn0039350	0.82234
FBgn0039431	0.670594
FBgn0040251	0.762632
FBgn0040388	0.730795
FBgn0040388	0.703829
FBgn0040658	0.724217
FBgn0040765	0.713175
FBgn0040765	0.823413
FBgn0041087	0.751805
FBgn0041087	0.986766
FBgn0041087	0.727884
FBgn0041164	0.675808
FBgn0041164	0.673703
FBgn0041164	0.670098
FBgn0041184	0.710171
FBgn0041184	0.638339
FBgn0043903	0.661603
FBgn0043903	#N/D
FBgn0045470	0.628172
FBgn0046685	0.788603
FBgn0046685	0.712114
FBgn0050085	#N/D
FBgn0050085	0.770464
FBgn0050089	0.864066
FBgn0050089	0.836228
FBgn0050147	0.663884
FBgn0050154	0.726359
FBgn0051163	0.6779
FBgn0051810	#N/D
FBgn0052121	0.663954
FBgn0052170	0.704369
FBgn0052170	#N/D
FBgn0052170	#N/D
FBgn0052279	0.664577
FBgn0052365	0.853613
FBgn0052365	0.67318
FBgn0052365	0.671614
FBgn0052365	0.583637
FBgn0052365	0.935323
FBgn0052521	0.709823
FBgn0052521	0.688933
FBgn0052594	0.686711
FBgn0053207	0.618961
FBgn0053542	0.78115
FBgn0063923	0.740552
FBgn0065098	0.765914
FBgn0065099	0.723065
FBgn0085376	0.747339
FBgn0085376	0.747339
FBgn0086690	0.776297
FBgn0086690	0.729073
FBgn0086690	0.665905
FBgn0086778	0.606868
FBgn0087021	0.660586
FBgn0250837	#N/D
FBgn0260753	0.715238
FBgn0260753	0.906419
FBgn0260753	0.716352
FBgn0261270	#N/D
FBgn0261800	0.736391
FBgn0261859	0.694236
FBgn0261859	0.662419
FBgn0262854	#N/D
FBgn0263049	0.633484
FBgn0263219	0.705363
FBgn0264089	0.885021
FBgn0264089	0.786555
FBgn0264089	#N/D
FBgn0264273	0.509905
FBgn0264326	0.72448
FBgn0264326	0.80244
FBgn0264326	0.647406
FBgn0264491	0.661844
FBgn0264491	0.822451
FBgn0264491	0.863433
FBgn0264562	0.566404
FBgn0264562	0.720282
FBgn0264707	0.701879
FBgn0264894	0.73354
FBgn0264975	0.743979
FBgn0264975	0.735853
FBgn0265829	0.699489
FBgn0266430	0.726993
FBgn0266431	#N/D
FBgn0266912	#N/D
FBgn0267257	#N/D
FBgn0267257	#N/D
FBgn0267348	0.750659
